# Supplementary material for: Protective effects of a compound herbal extract (Tong Xin Luo) on free fatty acid induced endothelial injury: Implications of antioxidant system
Source: BMC Complement Altern Med. 2008 Jul 14;8:39. doi: 10.1186/1472-6882-8-39 (PMC2478673; doi:10.1186/1472-6882-8-39)
Supplement: Additional file 1 — Protein identification in the Kinex antibody microarray that contains 608 antibodies each that target various cell signaling proteins. [file 1472-6882-8-39-S1.xls]

## Sheet: Original Data
Serial No.	Antibody Code	Row	Column	Target Protein Name	Phospho Site (Human)	Full Target Protein Name	Swiss-prot Link
1	NN001	1	1	14-3-3 z	Pan-specific	14-3-3 protein zeta (cross-reacts with other isoforms)	P63104
2		1	2	14-3-3 z	Pan-specific	14-3-3 protein zeta (cross-reacts with other isoforms)	P63104
3	PN001	1	3	4E-BP1	S65	Eukaryotic translation initiation factor 4E binding protein 1 (PHAS1)	Q13541
4		1	4	4E-BP1	S65	Eukaryotic translation initiation factor 4E binding protein 1 (PHAS1)	Q13541
5	NK001	1	5	Abl	Pan-specific	Abelson proto-oncogene-encoded protein-tyrosine kinase	P00519
6		1	6	Abl	Pan-specific	Abelson proto-oncogene-encoded protein-tyrosine kinase	P00519
7	PK001	1	7	Abl	Y412	Abelson proto-oncogene-encoded protein-tyrosine kinase	P00519
8		1	8	Abl	Y412	Abelson proto-oncogene-encoded protein-tyrosine kinase	P00519
9	PN002	1	9	AcCoA carboxylase	S80	Acetyl coenzyme A carboxylase	Q13085
10		1	10	AcCoA carboxylase	S80	Acetyl coenzyme A carboxylase	Q13085
11	NK002	2	1	ACK1	Pan-specific	Activated p21cdc42Hs protein-serine kinase	Q07912
12		2	2	ACK1	Pan-specific	Activated p21cdc42Hs protein-serine kinase	Q07912
13	PN003-PN004	2	3	Adducin a/g	S726/S693	Adducin alpha/gamma (ADD1/3)	P35611
14		2	4	Adducin a/g	S726/S693	Adducin alpha/gamma (ADD1/3)	P35611
15	NN002	2	5	AIF	Pan-specific	Apoptosis inducing factor (programed cell death protein 8 (PDCD8))	O95831
16		2	6	AIF	Pan-specific	Apoptosis inducing factor (programed cell death protein 8 (PDCD8))	O95831
17	NK008-1	2	7	Aurora A (AIK)	Pan-specific	Aurora Kinase A (serine/threonine protein kinase 6)	Q96GD4
18		2	8	Aurora A (AIK)	Pan-specific	Aurora Kinase A (serine/threonine protein kinase 6)	Q96GD4
19	NN003	2	9	AK2	Pan-specific	Adenylate kinase 2	P54819
20		2	10	AK2	Pan-specific	Adenylate kinase 2	P54819
21	NK003	3	1	ALK	Pan-specific	Anaplastic lymphoma kinase	Q9UM73
22		3	2	ALK	Pan-specific	Anaplastic lymphoma kinase	Q9UM73
23	NK004	3	3	ALS2CR7 (PFTAIRE2)	Pan-specific	Amyotrophic lateral sclerosis 2 chromosomal region candidate gene protein-serine kinase 7	Q96Q40
24		3	4	ALS2CR7 (PFTAIRE2)	Pan-specific	Amyotrophic lateral sclerosis 2 chromosomal region candidate gene protein-serine kinase 7	Q96Q40
25	PK002	3	5	AMPKa1/2	T174/T172	AMP-activated protein-serine kinase alpha 1/2	Q13131
26		3	6	AMPKa1/2	T174/T172	AMP-activated protein-serine kinase alpha 1/2	Q13131
27	NK006	3	7	ANKRD3	Pan-specific	Ankyrin repeat domain protein-serine kinase 3 (RIPK4, DIK)	P57078
28		3	8	ANKRD3	Pan-specific	Ankyrin repeat domain protein-serine kinase 3 (RIPK4, DIK)	P57078
29	NN004	3	9	APG1	Pan-specific	Hsp 70-related heat shock protein 1 (osmotic stress protein 94 (OSP94))	O95757
30		3	10	APG1	Pan-specific	Hsp 70-related heat shock protein 1 (osmotic stress protein 94 (OSP94))	O95757
31	NN122	4	1	APG2	Pan-specific	Hsp 70-related heat shock protein 4 (HSP70RY)	P34932
32		4	2	APG2	Pan-specific	Hsp 70-related heat shock protein 4 (HSP70RY)	P34932
33	PN005	4	3	Arrestin b1	S412	Arrestin beta 1	P49407
34		4	4	Arrestin b1	S412	Arrestin beta 1	P49407
35	NK007	4	5	ASK1 (MAP3K5)	Pan-specific	Apoptosis signal regulating protein-serine kinase	Q99683
36		4	6	ASK1 (MAP3K5)	Pan-specific	Apoptosis signal regulating protein-serine kinase	Q99683
37	PN006-1	4	7	ATF2	T51+T53	Activating transcription factor 2 (CRE-BP1)	P15336
38		4	8	ATF2	T51+T53	Activating transcription factor 2 (CRE-BP1)	P15336
39	PN006-2	4	9	ATF2	T51+T53	Activating transcription factor 2 (CRE-BP1)	P15336
40		4	10	ATF2	T51+T53	Activating transcription factor 2 (CRE-BP1)	P15336
41	PK115	5	1	ATM	S1981	Ataxia telangiectasia mutated	Q13315
42		5	2	ATM	S1981	Ataxia telangiectasia mutated	Q13315
43	NK008-2	5	3	Aurora A (AIK)	Pan-specific	Aurora Kinase A (serine/threonine protein kinase 6)	Q96GD4
44		5	4	Aurora A (AIK)	Pan-specific	Aurora Kinase A (serine/threonine protein kinase 6)	Q96GD4
45	NK009	5	5	Aurora C (AIK3)	Pan-specific	Aurora Kinase C (serine/threonine-protein kinase 13)	Q9UQB9
46		5	6	Aurora C (AIK3)	Pan-specific	Aurora Kinase C (serine/threonine-protein kinase 13)	Q9UQB9
47	NK010	5	7	Axl	Pan-specific	Axl proto-oncogene-encoded protein-tyrosine kinase	P30530
48		5	8	Axl	Pan-specific	Axl proto-oncogene-encoded protein-tyrosine kinase	P30530
49	PN008	5	9	B23 (NPM)	T199	B23 (nucleophosmin, numatrin, nucleolar protein NO38)	P06748
50		5	10	B23 (NPM)	T199	B23 (nucleophosmin, numatrin, nucleolar protein NO38)	P06748
51	PN009	6	1	B23 (NPM)	T234+T237	B23 (nucleophosmin, numatrin, nucleolar protein NO38)	P06748
52		6	2	B23 (NPM)	T234+T237	B23 (nucleophosmin, numatrin, nucleolar protein NO38)	P06748
53	PN010	6	3	Bad	S75	Bcl2-antagonist of cell death protein	Q92934
54		6	4	Bad	S75	Bcl2-antagonist of cell death protein	Q92934
55	PN011	6	5	Bad	S91	Bcl2-antagonist of cell death protein	Q92934
56		6	6	Bad	S91	Bcl2-antagonist of cell death protein	Q92934
57	NN007	6	7	Bcl-xL	Pan-specific	Bcl2-like protein 1	Q07817
58		6	8	Bcl-xL	Pan-specific	Bcl2-like protein 1	Q07817
59	NN000	6	9	Bak	Pan-specific	Bcl2 homologous antagonist/killer (BCK2L7)	Q16611
60		6	10	Bak	Pan-specific	Bcl2 homologous antagonist/killer (BCK2L7)	Q16611
61	NN005	7	1	Bax	Pan-specific	Apoptosis regulator Bcl2-associated X protein	Q07812
62		7	2	Bax	Pan-specific	Apoptosis regulator Bcl2-associated X protein	Q07812
63	NN006	7	3	Bcl2	Pan-specific	B-cell lymphoma protein 2 alpha	P10415
64		7	4	Bcl2	Pan-specific	B-cell lymphoma protein 2 alpha	P10415
65	NN008	7	5	Bcl-xS/L	Pan-specific	Bcl-xS/L	Q07817
66		7	6	Bcl-xS/L	Pan-specific	Bcl-xS/L	Q07817
67	NN009	7	7	Bid	Pan-specific	BH3 interacting domain death agonist	P55957
68		7	8	Bid	Pan-specific	BH3 interacting domain death agonist	P55957
69	NK011	7	9	BLK	Pan-specific	B lymphoid tyrosine kinase	P51451
70		7	10	BLK	Pan-specific	B lymphoid tyrosine kinase	P51451
71	PN013	8	1	BLNK	Y84	B-cell linker protein	O75498
72		8	2	BLNK	Y84	B-cell linker protein	O75498
73	NK012	8	3	BMX (Etk)	Pan-specific	Bone marrow X protein-tyrosine kinase	P51813
74		8	4	BMX (Etk)	Pan-specific	Bone marrow X protein-tyrosine kinase	P51813
75	PK003	8	5	BMX (Etk)	Y40	Bone marrow X protein-tyrosine kinase	P51813
76		8	6	BMX (Etk)	Y40	Bone marrow X protein-tyrosine kinase	P51813
77	PN014	8	7	BRCA1	S1497	Breast cancer type 1 susceptibility protein	P38398
78		8	8	BRCA1	S1497	Breast cancer type 1 susceptibility protein	P38398
79	NK013	8	9	BRD2	Pan-specific	Bromodomain-containing protein-serine kinase 2	P25440
80		8	10	BRD2	Pan-specific	Bromodomain-containing protein-serine kinase 2	P25440
81	NK014	1	1	Btk	Pan-specific	Bruton's agammaglobulinemia tyrosine kinase	Q06187
82		1	2	Btk	Pan-specific	Bruton's agammaglobulinemia tyrosine kinase	Q06187
83	PK004	1	3	Btk	Y223	Bruton's agammaglobulinemia tyrosine kinase	Q06187
84		1	4	Btk	Y223	Bruton's agammaglobulinemia tyrosine kinase	Q06187
85	NK015	1	5	BUB1A	Pan-specific	BUB1 mitotic checkpoint protein-serine kinase	O43683
86		1	6	BUB1A	Pan-specific	BUB1 mitotic checkpoint protein-serine kinase	O43683
87	PN015	1	7	Caldesmon	S789	Caldesmon	Q05682
88		1	8	Caldesmon	S789	Caldesmon	Q05682
89	NK016-1	1	9	CaMK1d	Pan-specific	Calcium/calmodulin-dependent protein-serine kinase 1 delta	Q8IU85
90		1	10	CaMK1d	Pan-specific	Calcium/calmodulin-dependent protein-serine kinase 1 delta	Q8IU85
91	NK016-2	2	1	CaMK1d	Pan-specific	Calcium/calmodulin-dependent protein-serine kinase 1 delta	Q8IU85
92		2	2	CaMK1d	Pan-specific	Calcium/calmodulin-dependent protein-serine kinase 1 delta	Q8IU85
93	NK017	2	3	CaMK1g	Pan-specific	Calcium/calmodulin-dependent protein-serine kinase 1 gamma	Q96NX5
94		2	4	CaMK1g	Pan-specific	Calcium/calmodulin-dependent protein-serine kinase 1 gamma	Q96NX5
95	PK005-1	2	5	CaMK2a	T286	Calcium/calmodulin-dependent protein-serine kinase 2 alpha	Q9UQM7
96		2	6	CaMK2a	T286	Calcium/calmodulin-dependent protein-serine kinase 2 alpha	Q9UQM7
97	PK005-2	2	7	CaMK2a	T286	Calcium/calmodulin-dependent protein-serine kinase 2 alpha	Q9UQM7
98		2	8	CaMK2a	T286	Calcium/calmodulin-dependent protein-serine kinase 2 alpha	Q9UQM7
99	NK018-1	2	9	CAMK2b	Pan-specific	Calcium/calmodulin-dependent protein-serine kinase 2 beta	Q13554
100		2	10	CAMK2b	Pan-specific	Calcium/calmodulin-dependent protein-serine kinase 2 beta	Q13554
101	NK018-2	3	1	CAMK2b	Pan-specific	Calcium/calmodulin-dependent protein-serine kinase 2 beta	Q13554
102		3	2	CAMK2b	Pan-specific	Calcium/calmodulin-dependent protein-serine kinase 2 beta	Q13554
103	NK019-1	3	3	CAMK2d	Pan-specific	Calcium/calmodulin-dependent protein-serine kinase 2 delta	Q13557
104		3	4	CAMK2d	Pan-specific	Calcium/calmodulin-dependent protein-serine kinase 2 delta	Q13557
105	NK019-2	3	5	CAMK2d	Pan-specific	Calcium/calmodulin-dependent protein-serine kinase 2 delta	Q13557
106		3	6	CAMK2d	Pan-specific	Calcium/calmodulin-dependent protein-serine kinase 2 delta	Q13557
107	NK020	3	7	CAMK2g	Pan-specific	Calcium/calmodulin-dependent protein-serine kinase 2 gamma	Q13555
108		3	8	CAMK2g	Pan-specific	Calcium/calmodulin-dependent protein-serine kinase 2 gamma	Q13555
109	NK022	3	9	CaMKK (CaMKK2)	Pan-specific	Calmodulin-dependent protein-serine kinase kinase	Q8N5S9
110		3	10	CaMKK (CaMKK2)	Pan-specific	Calmodulin-dependent protein-serine kinase kinase	Q8N5S9
111	NN010	4	1	CAS	Pan-specific	Cellular apoptosis susceptibility protein (CSE1L)	P55060
112		4	2	CAS	Pan-specific	Cellular apoptosis susceptibility protein (CSE1L)	P55060
113	NK023	4	3	CASK/Lin2	Pan-specific	Calcium/calmodulin-dependent protein-serine kinase (Lin2 homolog)	O14936
114		4	4	CASK/Lin2	Pan-specific	Calcium/calmodulin-dependent protein-serine kinase (Lin2 homolog)	O14936
115	NN011-NN125	4	5	CASP1	Pan-specific	Pro-caspase 1 (Interleukin-1 beta convertase) alpha/beta isoform	P29466
116		4	6	CASP1	Pan-specific	Pro-caspase 1 (Interleukin-1 beta convertase) alpha/beta isoform	P29466
117	NN012	4	7	CASP2	Pan-specific	Pro-caspase 2 (ICH1 protease)	P42575
118		4	8	CASP2	Pan-specific	Pro-caspase 2 (ICH1 protease)	P42575
119	NN013	4	9	CASP3	Pan-specific	Pro-caspase 3 (apopain, cysteine protease CPP32)	P42574
120		4	10	CASP3	Pan-specific	Pro-caspase 3 (apopain, cysteine protease CPP32)	P42574
121	NN014	5	1	CASP4	Pan-specific	Pro-caspase 4 (ICH2 protease, ICE(rel)-II)	P49662
122		5	2	CASP4	Pan-specific	Pro-caspase 4 (ICH2 protease, ICE(rel)-II)	P49662
123	NN015	5	3	CASP5	Pan-specific	Caspase 5 (ICH3 protease, ICE(rel)-III)	P51878
124		5	4	CASP5	Pan-specific	Caspase 5 (ICH3 protease, ICE(rel)-III)	P51878
125	NN016	5	5	CASP6	Pan-specific	Pro-caspase 6 (apoptotic protease Mch2)	P55212
126		5	6	CASP6	Pan-specific	Pro-caspase 6 (apoptotic protease Mch2)	P55212
127	NN017	5	7	CASP7	Pan-specific	Pro-caspase 7 (ICE-like apoptotic protease 3 (ICE-LAP3), Mch3)	P55210
128		5	8	CASP7	Pan-specific	Pro-caspase 7 (ICE-like apoptotic protease 3 (ICE-LAP3), Mch3)	P55210
129	NN018	5	9	CASP8	Pan-specific	Pro-caspase 8 (ICE-like apoptotic protease 5 (ICE-LAP5), Mch5, FLICE, CAP4)	Q14790
130		5	10	CASP8	Pan-specific	Pro-caspase 8 (ICE-like apoptotic protease 5 (ICE-LAP5), Mch5, FLICE, CAP4)	Q14790
131	NK021	6	1	CaMK4	Pan-specific	Calcium/calmodulin-dependent protein-serine kinase 4	Q16566
132		6	2	CaMK4	Pan-specific	Calcium/calmodulin-dependent protein-serine kinase 4	Q16566
133	NN019	6	3	CASP9	Pan-specific	Pro-caspase 9 (ICE-like apoptotic protease 6 (ICE-LAP6), Mch6, APAF3)	P55211
134		6	4	CASP9	Pan-specific	Pro-caspase 9 (ICE-like apoptotic protease 6 (ICE-LAP6), Mch6, APAF3)	P55211
135	NN020	6	5	CASP12	Pan-specific	Pro-caspase 12 (mouse)	O08736
136		6	6	CASP12	Pan-specific	Pro-caspase 12 (mouse)	O08736
137	NN021	6	7	Catenin b	Pan-specific	Catenin (cadherin-associated protein) beta 1	P35222
138		6	8	Catenin b	Pan-specific	Catenin (cadherin-associated protein) beta 1	P35222
139	PN016	6	9	Catenin b	S45	Catenin (cadherin-associated protein) beta 1	P35222
140		6	10	Catenin b	S45	Catenin (cadherin-associated protein) beta 1	P35222
141	PN017	7	1	Caveolin 2	S23	Caveolin 2	P51636
142		7	2	Caveolin 2	S23	Caveolin 2	P51636
143	PN018	7	3	Caveolin 2	S36	Caveolin 2	P51636
144		7	4	Caveolin 2	S36	Caveolin 2	P51636
145	NP001	7	5	CD45	Pan-specific	Leukocyte common antigen CD45 receptor-tyrosine phosphatase (LCA, T200)	P08575
146		7	6	CD45	Pan-specific	Leukocyte common antigen CD45 receptor-tyrosine phosphatase (LCA, T200)	P08575
147	NP002	7	7	Cdc25B	Pan-specific	Cell division cycle 25B phosphatase	P30305
148		7	8	Cdc25B	Pan-specific	Cell division cycle 25B phosphatase	P30305
149	NP003	7	9	Cdc25C	Pan-specific	Cell division cycle 25C phosphatase	P30307
150		7	10	Cdc25C	Pan-specific	Cell division cycle 25C phosphatase	P30307
151	NK024	8	1	CDC2L5 (CHED)	Pan-specific	Cell division cycle 2-like protein-serine kinase 5	Q14004
152		8	2	CDC2L5 (CHED)	Pan-specific	Cell division cycle 2-like protein-serine kinase 5	Q14004
153	NN023	8	3	Cdc34	Pan-specific	Cell division cycle 34 (ubiquitin-conjugating ligase)	P49427
154		8	4	Cdc34	Pan-specific	Cell division cycle 34 (ubiquitin-conjugating ligase)	P49427
155	NK025-3	8	5	CDK1 (CDC2)	Pan-specific	Cyclin-dependent protein-serine kinase 1	P06493
156		8	6	CDK1 (CDC2)	Pan-specific	Cyclin-dependent protein-serine kinase 1	P06493
157	NK026-1	8	7	CDK2	Pan-specific	Cyclin-dependent protein-serine kinase 2	P24941
158		8	8	CDK2	Pan-specific	Cyclin-dependent protein-serine kinase 2	P24941
159	NK026-2	8	9	CDK2	Pan-specific	Cyclin-dependent protein-serine kinase 2	P24941
160		8	10	CDK2	Pan-specific	Cyclin-dependent protein-serine kinase 2	P24941
161	PK007-1	1	1	CDK1/2	Y15	Cyclin-dependent protein-serine kinase 1/2	P06493
162		1	2	CDK1/2	Y15	Cyclin-dependent protein-serine kinase 1/2	P06493
163	PK006	1	3	CDK1/2	T14+Y15	Cyclin-dependent protein-serine kinase 1/2	P06493
164		1	4	CDK1/2	T14+Y15	Cyclin-dependent protein-serine kinase 1/2	P06493
165	PK008	1	5	CDK1/2	T161/T160	Cyclin-dependent protein-serine kinase 1/2	P06493
166		1	6	CDK1/2	T161/T160	Cyclin-dependent protein-serine kinase 1/2	P06493
167	PK007-2	1	7	CDK1/2	Y15	Cyclin-dependent protein-serine kinase 1/2	P06493
168		1	8	CDK1/2	Y15	Cyclin-dependent protein-serine kinase 1/2	P06493
169	PK007-3	1	9	CDK1/2	Y15	Cyclin-dependent protein-serine kinase 1/2	P06493
170		1	10	CDK1/2	Y15	Cyclin-dependent protein-serine kinase 1/2	P06493
171	NK027	2	1	CDK4	Pan-specific	Cyclin-dependent protein-serine kinase 4	P11802
172		2	2	CDK4	Pan-specific	Cyclin-dependent protein-serine kinase 4	P11802
173	NK028	2	3	CDK5	Pan-specific	Cyclin-dependent protein-serine kinase 5	Q00535
174		2	4	CDK5	Pan-specific	Cyclin-dependent protein-serine kinase 5	Q00535
175	NK029	2	5	CDK6	Pan-specific	Cyclin-dependent protein-serine kinase 6	Q00534
176		2	6	CDK6	Pan-specific	Cyclin-dependent protein-serine kinase 6	Q00534
177	NK030-1	2	7	CDK7	Pan-specific	Cyclin-dependent protein-serine kinase 7	P50613
178		2	8	CDK7	Pan-specific	Cyclin-dependent protein-serine kinase 7	P50613
179	NK030-2	2	9	CDK7	Pan-specific	Cyclin-dependent protein-serine kinase 7	P50613
180		2	10	CDK7	Pan-specific	Cyclin-dependent protein-serine kinase 7	P50613
181	NK025-2	3	1	CDK1 (CDC2)	Pan-specific	Cyclin-dependent protein-serine kinase 1	P06493
182		3	2	CDK1 (CDC2)	Pan-specific	Cyclin-dependent protein-serine kinase 1	P06493
183	NK031-2	3	3	CDK8	Pan-specific	Cyclin-dependent protein-serine kinase 8	P49336
184		3	4	CDK8	Pan-specific	Cyclin-dependent protein-serine kinase 8	P49336
185	NK032	3	5	CDK9	Pan-specific	Cyclin-dependent protein-serine kinase 9	P50750
186		3	6	CDK9	Pan-specific	Cyclin-dependent protein-serine kinase 9	P50750
187	NK033	3	7	CDK10	Pan-specific	Cyclin-dependent protein-serine kinase 10 PISSLRE	Q15131
188		3	8	CDK10	Pan-specific	Cyclin-dependent protein-serine kinase 10 PISSLRE	Q15131
189	NK034	3	9	Chk1	Pan-specific	Checkpoint protein-serine kinase 1	O14757
190		3	10	Chk1	Pan-specific	Checkpoint protein-serine kinase 1	O14757
191	NK035	4	1	Chk2	Pan-specific	Checkpoint protein-serine kinase 2	O96017
192		4	2	Chk2	Pan-specific	Checkpoint protein-serine kinase 2	O96017
193	NN025	4	3	c-IAP1	Pan-specific	Cellular inhibitor of apoptosis protein 1 (baculoviral IAP repeat-containing protein 3, apoptosis inhibitor 2 (API2))	Q13490
194		4	4	c-IAP1	Pan-specific	Cellular inhibitor of apoptosis protein 1 (baculoviral IAP repeat-containing protein 3, apoptosis inhibitor 2 (API2))	Q13490
195	NK036	4	5	CK1d	Pan-specific	Casein protein-serine kinase 1 delta	P48730
196		4	6	CK1d	Pan-specific	Casein protein-serine kinase 1 delta	P48730
197	NK037	4	7	CK1e	Pan-specific	Casein protein-serine kinase 1 epsilon	P49674
198		4	8	CK1e	Pan-specific	Casein protein-serine kinase 1 epsilon	P49674
199	NK040	4	9	CK1g2	Pan-specific	Casein protein-serine kinase 1 gamma 2	P78368
200		4	10	CK1g2	Pan-specific	Casein protein-serine kinase 1 gamma 2	P78368
201	NK041	5	1	CK2a	Pan-specific	Casein protein-serine kinase 2 alpha/ alpha prime	P68400
202		5	2	CK2a	Pan-specific	Casein protein-serine kinase 2 alpha/ alpha prime	P68400
203	PN019	5	3	Cofilin 1	S3	Cofilin 1	P23528
204		5	4	Cofilin 1	S3	Cofilin 1	P23528
205	PN020	5	5	Cofilin 2	S3	Cofilin 2	Q9Y281
206		5	6	Cofilin 2	S3	Cofilin 2	Q9Y281
207	PN022	5	7	Cortactin	Y470	Cortactin (amplaxin) (mouse)	Q60598
208		5	8	Cortactin	Y470	Cortactin (amplaxin) (mouse)	Q60598
209	NK042	5	9	COT	Pan-specific	Osaka thyroid oncogene protein-serine kinase (Tpl2)	P41279
210		5	10	COT	Pan-specific	Osaka thyroid oncogene protein-serine kinase (Tpl2)	P41279
211	NN027	6	1	COX2	Pan-specific	Cyclo-oxygenase 2 (prostaglandin G/H synthase 2 precursor)	P35354
212		6	2	COX2	Pan-specific	Cyclo-oxygenase 2 (prostaglandin G/H synthase 2 precursor)	P35354
213	PN023	6	3	CREB1	S129+S133	cAMP response element binding protein 1	P16220
214		6	4	CREB1	S129+S133	cAMP response element binding protein 1	P16220
215	PN024	6	5	CREB1	S133	cAMP response element binding protein 1	P16220
216		6	6	CREB1	S133	cAMP response element binding protein 1	P16220
217	PN025	6	7	Crystallin aB	S19	Crystallin alpha B (heat-shock 20 kDa like-protein)	P02511
218		6	8	Crystallin aB	S19	Crystallin alpha B (heat-shock 20 kDa like-protein)	P02511
219	PN110	6	9	Crystallin aB	S45	Crystallin alpha B (heat-shock 20 kDa like-protein)	P02511
220		6	10	Crystallin aB	S45	Crystallin alpha B (heat-shock 20 kDa like-protein)	P02511
221	NK044	7	1	Csk	Pan-specific	C-terminus of Src tyrosine kinase	P41240
222		7	2	Csk	Pan-specific	C-terminus of Src tyrosine kinase	P41240
223	NN028	7	3	Cyclin A	Pan-specific	Cyclin A1	P78396
224		7	4	Cyclin A	Pan-specific	Cyclin A1	P78396
225	NN029	7	5	Cyclin B1	Pan-specific	Cyclin B1	P14635
226		7	6	Cyclin B1	Pan-specific	Cyclin B1	P14635
227	NN030	7	7	Cyclin D1	Pan-specific	Cyclin D1 (PRAD1)	P24385
228		7	8	Cyclin D1	Pan-specific	Cyclin D1 (PRAD1)	P24385
229	NN031	7	9	Cyclin E	Pan-specific	Cyclin E1	P24864
230		7	10	Cyclin E	Pan-specific	Cyclin E1	P24864
231	NN032	8	1	Cyclin G1	Pan-specific	Cyclin G1	P51959
232		8	2	Cyclin G1	Pan-specific	Cyclin G1	P51959
233	NN033	8	3	CytoC	Pan-specific	Cytochrome C	P99999
234		8	4	CytoC	Pan-specific	Cytochrome C	P99999
235	PN026	8	5	Dab1	Y198	Disabled homolog 1	O75553
236		8	6	Dab1	Y198	Disabled homolog 1	O75553
237	NK045	8	7	DAPK1	Pan-specific	Death-associated protein kinase 1	P53355
238		8	8	DAPK1	Pan-specific	Death-associated protein kinase 1	P53355
239	NK046	8	9	DAPK2	Pan-specific	Death-associated protein kinase 2	Q9UIK4
240		8	10	DAPK2	Pan-specific	Death-associated protein kinase 2	Q9UIK4
241	NN034	1	1	DAXX	Pan-specific	Death-associated protein 6 (BING2)	Q9UER7
242		1	2	DAXX	Pan-specific	Death-associated protein 6 (BING2)	Q9UER7
243	NN035-NN126	1	3	DFF45/35	Pan-specific	DNA fragmentation factor alpha (ICAD) 45/35-kDa subunit	O00273
244		1	4	DFF45/35	Pan-specific	DNA fragmentation factor alpha (ICAD) 45/35-kDa subunit	O00273
245	NN036	1	5	DGKz	Pan-specific	Diacylglycerol kinase zeta	Q13574
246		1	6	DGKz	Pan-specific	Diacylglycerol kinase zeta	Q13574
247	NK048	1	7	DNAPK	Pan-specific	DNA-activated protein-serine kinase	P78527
248		1	8	DNAPK	Pan-specific	DNA-activated protein-serine kinase	P78527
249	PN027	1	9	Dok2	Y142	Docking protein 2 (mouse)	O60496
250		1	10	Dok2	Y142	Docking protein 2 (mouse)	O60496
251	NK049	2	1	DRAK1	Pan-specific	DAP kinase-related apoptosis-inducing protein-serine kinase 1 (STK17A)	Q9UEE5
252		2	2	DRAK1	Pan-specific	DAP kinase-related apoptosis-inducing protein-serine kinase 1 (STK17A)	Q9UEE5
253	NK050	2	3	DRAK2	Pan-specific	DAP kinase-related apoptosis-inducing protein-serine kinase 2 (STK17B)	O94768
254		2	4	DRAK2	Pan-specific	DAP kinase-related apoptosis-inducing protein-serine kinase 2 (STK17B)	O94768
255	NK051	2	5	eEF2K	Pan-specific	Elongation factor-2 protein-serine kinase	O00418
256		2	6	eEF2K	Pan-specific	Elongation factor-2 protein-serine kinase	O00418
257	NK052-1	2	7	EGFR	Pan-specific	Epidermal growth factor receptor-tyrosine kinase	P00533
258		2	8	EGFR	Pan-specific	Epidermal growth factor receptor-tyrosine kinase	P00533
259	NK052-2	2	9	EGFR	Pan-specific	Epidermal growth factor receptor-tyrosine kinase	P00533
260		2	10	EGFR	Pan-specific	Epidermal growth factor receptor-tyrosine kinase	P00533
261	PK009	3	1	EGFR	Y1068	Epidermal growth factor receptor-tyrosine kinase	P00533
262		3	2	EGFR	Y1068	Epidermal growth factor receptor-tyrosine kinase	P00533
263	PK010	3	3	EGFR	Y1148	Epidermal growth factor receptor-tyrosine kinase	P00533
264		3	4	EGFR	Y1148	Epidermal growth factor receptor-tyrosine kinase	P00533
265	NN038	3	5	eIF2a	Pan-specific	Eukaryotic translation initiation factor 2 alpha	P05198
266		3	6	eIF2a	Pan-specific	Eukaryotic translation initiation factor 2 alpha	P05198
267	PN028-1	3	7	eIF2a	S51	Eukaryotic translation initiation factor 2 alpha	P05198
268		3	8	eIF2a	S51	Eukaryotic translation initiation factor 2 alpha	P05198
269	PN028-2	3	9	eIF2a	S51	Eukaryotic translation initiation factor 2 alpha	P05198
270		3	10	eIF2a	S51	Eukaryotic translation initiation factor 2 alpha	P05198
271	PN029	4	1	eIF2Be	S540	Eukaryotic translation initiation factor 2B epsilon	Q13144
272		4	2	eIF2Be	S540	Eukaryotic translation initiation factor 2B epsilon	Q13144
273	PN030-1	4	3	eIF4E	S209	Eukaryotic translation initiation factor 4 (mRNA cap binding protein)	P06730
274		4	4	eIF4E	S209	Eukaryotic translation initiation factor 4 (mRNA cap binding protein)	P06730
275	PN030-2	4	5	eIF4E	S209	Eukaryotic translation initiation factor 4 (mRNA cap binding protein)	P06730
276		4	6	eIF4E	S209	Eukaryotic translation initiation factor 4 (mRNA cap binding protein)	P06730
277	PN031	4	7	eIF4G	S1107	Eukaryotic translation initiation factor 4 gamma 1	Q04637
278		4	8	eIF4G	S1107	Eukaryotic translation initiation factor 4 gamma 1	Q04637
279	PN097	4	9	eNos	T495	Nitric-oxide synthase, endothelial	P29474
280		4	10	eNos	T495	Nitric-oxide synthase, endothelial	P29474
281	NK053	5	1	EphA1	Pan-specific	Ephrin type-A receptor 1 protein-tyrosine kinase	P21709
282		5	2	EphA1	Pan-specific	Ephrin type-A receptor 1 protein-tyrosine kinase	P21709
283	NK054-2	5	3	ErbB2 (HER2)	Pan-specific	ErbB2 (Neu) receptor-tyrosine kinase	P04626
284		5	4	ErbB2 (HER2)	Pan-specific	ErbB2 (Neu) receptor-tyrosine kinase	P04626
285	NK054-1	5	5	ErbB2 (HER2)	Pan-specific	ErbB2 (Neu) receptor-tyrosine kinase	P04626
286		5	6	ErbB2 (HER2)	Pan-specific	ErbB2 (Neu) receptor-tyrosine kinase	P04626
287	PK011	5	7	EGFR	Y1173	Epidermal growth factor receptor-tyrosine kinase	P00533
288		5	8	EGFR	Y1173	Epidermal growth factor receptor-tyrosine kinase	P00533
289	PK013-1	5	9	ErbB2 (HER2)	Y1248	ErbB2 (Neu) receptor-tyrosine kinase	P04626
290		5	10	ErbB2 (HER2)	Y1248	ErbB2 (Neu) receptor-tyrosine kinase	P04626
291	PK013-2	6	1	ErbB2 (HER2)	Y1248	ErbB2 (Neu) receptor-tyrosine kinase	P04626
292		6	2	ErbB2 (HER2)	Y1248	ErbB2 (Neu) receptor-tyrosine kinase	P04626
293	NK055-NK056	6	3	Erk1/2	Pan-specific	Extracellular regulated protein-serine kinase 1/2 (p44/p42 MAP kinases)	P27361
294		6	4	Erk1/2	Pan-specific	Extracellular regulated protein-serine kinase 1/2 (p44/p42 MAP kinases)	P27361
295	PK014-PK015-1	6	5	Erk1/2	T202+Y204/T185+Y187	Extracellular regulated protein-serine kinase 1/2 (p44/p42 MAP kinases)	P27361
296		6	6	Erk1/2	T202+Y204/T185+Y187	Extracellular regulated protein-serine kinase 1/2 (p44/p42 MAP kinases)	P27361
297	PK014-PK015-2	6	7	Erk1/2	T202+Y204/T185+Y187	Extracellular regulated protein-serine kinase 1/2 (p44/p42 MAP kinases)	P27361
298		6	8	Erk1/2	T202+Y204/T185+Y187	Extracellular regulated protein-serine kinase 1/2 (p44/p42 MAP kinases)	P27361
299	PK014-PK015-3	6	9	Erk1/2	T202+Y204/T185+Y187	Extracellular regulated protein-serine kinase 1/2 (p44/p42 MAP kinases)	P27361
300		6	10	Erk1/2	T202+Y204/T185+Y187	Extracellular regulated protein-serine kinase 1/2 (p44/p42 MAP kinases)	P27361
301	NK056	7	1	Erk2	Pan-specific	Extracellular regulated protein-serine kinase 2 (p42 MAP kinase)	P28482
302		7	2	Erk2	Pan-specific	Extracellular regulated protein-serine kinase 2 (p42 MAP kinase)	P28482
303	NK057	7	3	Erk3	Pan-specific	Extracellular regulated protein-serine kinase 3	Q16659
304		7	4	Erk3	Pan-specific	Extracellular regulated protein-serine kinase 3	Q16659
305	NK058	7	5	Erk4	Pan-specific	Extracellular regulated protein-serine kinase 4	Q13164
306		7	6	Erk4	Pan-specific	Extracellular regulated protein-serine kinase 4	Q13164
307	PK016	7	7	Erk5	T218+Y220	Extracellular regulated protein-serine kinase 5 (Big MAP kinase 1 (BMK1))	P53778
308		7	8	Erk5	T218+Y220	Extracellular regulated protein-serine kinase 5 (Big MAP kinase 1 (BMK1))	P53778
309	NK059-1	7	9	p38g MAPK (Erk6)	Pan-specific	Mitogen-activated protein-serine kinase p38 gamma (MAPK12)	P53778
310		7	10	p38g MAPK (Erk6)	Pan-specific	Mitogen-activated protein-serine kinase p38 gamma (MAPK12)	P53778
311	NN040	8	1	ERP57	Pan-specific	ER protein 57 kDa (protein disulfide isomerase-associated 3; 58 kDa glucose regulated protein)	P30101
312		8	2	ERP57	Pan-specific	ER protein 57 kDa (protein disulfide isomerase-associated 3; 58 kDa glucose regulated protein)	P30101
313	NN041	8	3	ERP72	Pan-specific	ER protein 72 kDa (protein disulfide isomerase-associated 4)	P13667
314		8	4	ERP72	Pan-specific	ER protein 72 kDa (protein disulfide isomerase-associated 4)	P13667
315	NK060	8	5	FAK	Pan-specific	Focal adhesion protein-tyrosine kinase	Q05397
316		8	6	FAK	Pan-specific	Focal adhesion protein-tyrosine kinase	Q05397
317	PK020	8	7	FAK	S722	Focal adhesion protein-tyrosine kinase	Q05397
318		8	8	FAK	S722	Focal adhesion protein-tyrosine kinase	Q05397
319	PK021	8	9	FAK	S732	Focal adhesion protein-tyrosine kinase	Q05397
320		8	10	FAK	S732	Focal adhesion protein-tyrosine kinase	Q05397
321	PK022	1	1	FAK	S843	Focal adhesion protein-tyrosine kinase	Q05397
322		1	2	FAK	S843	Focal adhesion protein-tyrosine kinase	Q05397
323	PK024	1	3	FAK	S910	Focal adhesion protein-tyrosine kinase	Q05397
324		1	4	FAK	S910	Focal adhesion protein-tyrosine kinase	Q05397
325	PK017	1	5	FAK	Y397	Focal adhesion protein-tyrosine kinase	Q05397
326		1	6	FAK	Y397	Focal adhesion protein-tyrosine kinase	Q05397
327	PK019-2	1	7	FAK	Y577	Focal adhesion protein-tyrosine kinase	Q05397
328		1	8	FAK	Y577	Focal adhesion protein-tyrosine kinase	Q05397
329	PK018-1	1	9	FAK	Y576	Focal adhesion protein-tyrosine kinase	Q05397
330		1	10	FAK	Y576	Focal adhesion protein-tyrosine kinase	Q05397
331	PK018-2	2	1	FAK	Y576	Focal adhesion protein-tyrosine kinase	Q05397
332		2	2	FAK	Y576	Focal adhesion protein-tyrosine kinase	Q05397
333	PK019-1	2	3	FAK	Y577	Focal adhesion protein-tyrosine kinase	Q05397
334		2	4	FAK	Y577	Focal adhesion protein-tyrosine kinase	Q05397
335	PK023	2	5	FAK	Y861	Focal adhesion protein-tyrosine kinase	Q05397
336		2	6	FAK	Y861	Focal adhesion protein-tyrosine kinase	Q05397
337	NN042	2	7	FAS	Pan-specific	Tumor necrosis factor superfamily member 6 (Apo1, CD95)	P25445
338		2	8	FAS	Pan-specific	Tumor necrosis factor superfamily member 6 (Apo1, CD95)	P25445
339	NN043	2	9	FasL	Pan-specific	Tumor necrosis factor ligand, member 6	P48023
340		2	10	FasL	Pan-specific	Tumor necrosis factor ligand, member 6	P48023
341	NK061	3	1	Fes	Pan-specific	Fes/Fps protein-tyrosine kinase	P07332
342		3	2	Fes	Pan-specific	Fes/Fps protein-tyrosine kinase	P07332
343	NK062	3	3	FGFR1	Pan-specific	Fibroblast growth factor receptor-tyrosine kinase 1	P11362
344		3	4	FGFR1	Pan-specific	Fibroblast growth factor receptor-tyrosine kinase 1	P11362
345	NK063	3	5	FGFR2	Pan-specific	Fibroblast growth factor receptor-tyrosine kinase 2 (BEK)	P21802
346		3	6	FGFR2	Pan-specific	Fibroblast growth factor receptor-tyrosine kinase 2 (BEK)	P21802
347	PN032	3	7	FKHRL1	T32	Forkhead-like transcription factor 1 (FOXO3A)	O43524
348		3	8	FKHRL1	T32	Forkhead-like transcription factor 1 (FOXO3A)	O43524
349	NK064	3	9	FLT4	Pan-specific	Vascular endothelial growth factor receptor-protein-tyrosine kinase 3 (VEGFR3)	P35916
350		3	10	FLT4	Pan-specific	Vascular endothelial growth factor receptor-protein-tyrosine kinase 3 (VEGFR3)	P35916
351	NN044	4	1	Fos	Pan-specific	Fos-c FBJ murine osteosarcoma oncoprotein-related transcription factor	P01100
352		4	2	Fos	Pan-specific	Fos-c FBJ murine osteosarcoma oncoprotein-related transcription factor	P01100
353	PN033	4	3	Fos	T232	Fos-c FBJ murine osteosarcoma oncoprotein-related transcription factor	P01100
354		4	4	Fos	T232	Fos-c FBJ murine osteosarcoma oncoprotein-related transcription factor	P01100
355	NK065	4	5	Fyn	Pan-specific	Fyn proto-oncogene-encoded protein-tyrosine kinase	P06241
356		4	6	Fyn	Pan-specific	Fyn proto-oncogene-encoded protein-tyrosine kinase	P06241
357	PN098	4	7	GAP-43	S41	Growth associated protein 43 (Neuromodulin)	P17677
358		4	8	GAP-43	S41	Growth associated protein 43 (Neuromodulin)	P17677
359	NK066	4	9	GCK	Pan-specific	Germinal centre protein-serine kinase	Q12851
360		4	10	GCK	Pan-specific	Germinal centre protein-serine kinase	Q12851
361	PN034	5	1	GFAP	S8	Glial fibrillary acidic protein	P14136
362		5	2	GFAP	S8	Glial fibrillary acidic protein	P14136
363	NK026-3	5	3	CDK2	Pan-specific	Cyclin-dependent protein-serine kinase 2	P24941
364		5	4	CDK2	Pan-specific	Cyclin-dependent protein-serine kinase 2	P24941
365	NN045	5	5	GNB2L1	Pan-specific	Guanine nucleotide-binding protein beta (receptor for activated C kinase 1 (RACK1))	P63244
366		5	6	GNB2L1	Pan-specific	Guanine nucleotide-binding protein beta (receptor for activated C kinase 1 (RACK1))	P63244
367	NK067	5	7	GRK2 (BARK1)	Pan-specific	G protein-coupled receptor-serine kinase 2	P25098
368		5	8	GRK2 (BARK1)	Pan-specific	G protein-coupled receptor-serine kinase 2	P25098
369	PK025	5	9	GRK2 (BARK1)	S670	G protein-coupled receptor-serine kinase 2	P25098
370		5	10	GRK2 (BARK1)	S670	G protein-coupled receptor-serine kinase 2	P25098
371	NK068	6	1	GRK3 (BARK2)	Pan-specific	G protein-coupled receptor-serine kinase 3	P35626
372		6	2	GRK3 (BARK2)	Pan-specific	G protein-coupled receptor-serine kinase 3	P35626
373	NN046	6	3	GroEL	Pan-specific	GroEL homolog (may correspond to Hsp60)	P10809
374		6	4	GroEL	Pan-specific	GroEL homolog (may correspond to Hsp60)	P10809
375	NN047	6	5	Grp75	Pan-specific	Glucose regulated protein 75	P38646
376		6	6	Grp75	Pan-specific	Glucose regulated protein 75	P38646
377	NN048	6	7	Grp78	Pan-specific	Glucose regulated protein 78	P11021
378		6	8	Grp78	Pan-specific	Glucose regulated protein 78	P11021
379	NN049	6	9	Grp94	Pan-specific	Glucose regulated protein 94 (endoplasmin)	P14625
380		6	10	Grp94	Pan-specific	Glucose regulated protein 94 (endoplasmin)	P14625
381	NK069-NK070	7	1	GSK3a/b	Pan-specific	Glycogen synthase-serine kinase 3 alpha	P49840
382		7	2	GSK3a/b	Pan-specific	Glycogen synthase-serine kinase 3 beta	P49841
383	PK026-PK027-1	7	3	GSK3a/b	S21/S9	Glycogen synthase-serine kinase 3 alpha	P49840
384		7	4	GSK3a/b	S21/S9	Glycogen synthase-serine kinase 3 beta	P49841
385	PK028-PK029-1	7	5	GSK3a/b	Y279/ Y216	Glycogen synthase-serine kinase 3 alpha	P49840
386		7	6	GSK3a/b	Y279/ Y216	Glycogen synthase-serine kinase 3 beta	P49841
387	PK028-PK029-2	7	7	GSK3a/b	Y279/ Y216	Glycogen synthase-serine kinase 3 alpha	P49840
388		7	8	GSK3a/b	Y279/ Y216	Glycogen synthase-serine kinase 3 beta	P49841
389	NK071	7	9	Haspin	Pan-specific	Haploid germ cell-specific nuclear protein-serine kinase	Q8TF76
390		7	10	Haspin	Pan-specific	Haploid germ cell-specific nuclear protein-serine kinase	Q8TF76
391	NN050	8	1	hHR23B	Pan-specific	UV excison repair protein RAD23 homolog B	P54727
392		8	2	hHR23B	Pan-specific	UV excison repair protein RAD23 homolog B	P54727
393	NN051	8	3	Hip	Pan-specific	Hsp70/Hsc70 interacting protein (ST13)	P50502
394		8	4	Hip	Pan-specific	Hsp70/Hsc70 interacting protein (ST13)	P50502
395	PN035	8	5	Histone H1	phospho CDK1 sites	Histone H1 phosphorylated	Q02539
396		8	6	Histone H1	phospho CDK1 sites	Histone H1 phosphorylated	Q02539
397	PN036	8	7	Histone H2A.X	S139	Histone H2A variant X	P16104
398		8	8	Histone H2A.X	S139	Histone H2A variant X	P16104
399	PN037	8	9	Histone H2B	S14	Histone H2B	P33778
400		8	10	Histone H2B	S14	Histone H2B	P33778
401	PN101	1	1	Histone H3	T3	Histone H3.3	P84243
402		1	2	Histone H3	T3	Histone H3.3	P84243
403	PN100	1	3	Histone H3	T11	Histone H3.3	P84243
404		1	4	Histone H3	T11	Histone H3.3	P84243
405	PN038	1	5	Histone H3	S10	Histone H3.3	P84243
406		1	6	Histone H3	S10	Histone H3.3	P84243
407	PN039	1	7	Histone H3	S28	Histone H3.3	P84243
408		1	8	Histone H3	S28	Histone H3.3	P84243
409	NN052	1	9	HO1	Pan-specific	Heme oxygenase 1	P09601
410		1	10	HO1	Pan-specific	Heme oxygenase 1	P09601
411	NN053	2	1	HO2	Pan-specific	Heme oxygenase 2	P30519
412		2	2	HO2	Pan-specific	Heme oxygenase 2	P30519
413	NK072	2	3	Hpk1	Pan-specific	Hematopoetic progenitor protein-serine kinase 1	Q92918
414		2	4	Hpk1	Pan-specific	Hematopoetic progenitor protein-serine kinase 1	Q92918
415	NN054	2	5	Hsc70	Pan-specific	Heat shock 70 kDa protein 8	P11142
416		2	6	Hsc70	Pan-specific	Heat shock 70 kDa protein 8	P11142
417	NN055	2	7	HSF4	Pan-specific	Heat shock transcription factor 4	Q9ULV5
418		2	8	HSF4	Pan-specific	Heat shock transcription factor 4	Q9ULV5
419	NN056	2	9	Hsp27	Pan-specific	Heat shock 27 kDa protein beta 1 (HspB1)	P04792
420		2	10	Hsp27	Pan-specific	Heat shock 27 kDa protein beta 1 (HspB1)	P04792
421	PN042-3	3	1	Hsp27	S82	Heat shock 27 kDa protein beta 1 (HspB1)	P04792
422		3	2	Hsp27	S82	Heat shock 27 kDa protein beta 1 (HspB1)	P04792
423	PN040-1	3	3	Hsp27	S15	Heat shock 27 kDa protein beta 1 (HspB1)	P04792
424		3	4	Hsp27	S15	Heat shock 27 kDa protein beta 1 (HspB1)	P04792
425	PN040-2	3	5	Hsp27	S15	Heat shock 27 kDa protein beta 1 (HspB1)	P04792
426		3	6	Hsp27	S15	Heat shock 27 kDa protein beta 1 (HspB1)	P04792
427	PN041	3	7	Hsp27	S78	Heat shock 27 kDa protein beta 1 (HspB1)	P04792
428		3	8	Hsp27	S78	Heat shock 27 kDa protein beta 1 (HspB1)	P04792
429	PN042-1	3	9	Hsp27	S82	Heat shock 27 kDa protein beta 1 (HspB1)	P04792
430		3	10	Hsp27	S82	Heat shock 27 kDa protein beta 1 (HspB1)	P04792
431	PN042-2	4	1	Hsp27	S82	Heat shock 27 kDa protein beta 1 (HspB1)	P04792
432		4	2	Hsp27	S82	Heat shock 27 kDa protein beta 1 (HspB1)	P04792
433	NN057	4	3	Hsp40	Pan-specific	DnaJ homolog, subfamily B member 1	P25685
434		4	4	Hsp40	Pan-specific	DnaJ homolog, subfamily B member 1	P25685
435	NN058	4	5	Hsp47	Pan-specific	Heat shock 47 kDa protein (collagen-binding protein 1, colligin 1)	P29043
436		4	6	Hsp47	Pan-specific	Heat shock 47 kDa protein (collagen-binding protein 1, colligin 1)	P29043
437	NN059-1	4	7	Hsp60	Pan-specific	Heat shock 60 kDa protein 1 (chaperonin, CPN60)	P10809
438		4	8	Hsp60	Pan-specific	Heat shock 60 kDa protein 1 (chaperonin, CPN60)	P10809
439	NN059-2	4	9	Hsp60	Pan-specific	Heat shock 60 kDa protein 1 (chaperonin, CPN60)	P10809
440		4	10	Hsp60	Pan-specific	Heat shock 60 kDa protein 1 (chaperonin, CPN60)	P10809
441	NN060	5	1	Hsp70	Pan-specific	Heat shock 70 kDa protein 1	P08107
442		5	2	Hsp70	Pan-specific	Heat shock 70 kDa protein 1	P08107
443	NN061	5	3	Hsp90	Pan-specific	Heat shock 90 kDa protein alpha	P07900
444		5	4	Hsp90	Pan-specific	Heat shock 90 kDa protein alpha	P07900
445	NN062	5	5	Hsp105	Pan-specific	Heat shock 105 kDa protein	Q92598
446		5	6	Hsp105	Pan-specific	Heat shock 105 kDa protein	Q92598
447	NN063	5	7	HspBP1	Pan-specific	Hsp70 binding protein 1	O95351
448		5	8	HspBP1	Pan-specific	Hsp70 binding protein 1	O95351
449	NK193	5	9	Aurora B (AIM-1)	Pan-specific	Aurora Kinase B (serine/threonine protein kinase 12)	Q96GD4
450		5	10	Aurora B (AIM-1)	Pan-specific	Aurora Kinase B (serine/threonine protein kinase 12)	Q96GD4
451	PN103	6	1	Huntington	S421	Huntington's disease protein	P42858
452		6	2	Huntington	S421	Huntington's disease protein	P42858
453	NK073	6	3	ICK	Pan-specific	Intestinal cell protein-serine kinase (MAK-related kinase (MRK))	Q9UPZ9
454		6	4	ICK	Pan-specific	Intestinal cell protein-serine kinase (MAK-related kinase (MRK))	Q9UPZ9
455	NK074	6	5	IGF1R	Pan-specific	Insulin-like growth factor receptor protein-tyrosine kinase	P08069
456		6	6	IGF1R	Pan-specific	Insulin-like growth factor receptor protein-tyrosine kinase	P08069
457	NN064	6	7	IkBa	Pan-specific	Inhibitor of NF-kappa-B alpha (MAD3)	P25963
458		6	8	IkBa	Pan-specific	Inhibitor of NF-kappa-B alpha (MAD3)	P25963
459	NN065	6	9	IkBb	Pan-specific	Inhibitor of NF-kappa-B beta (thyroid receptor interacting protein 9)	Q15653
460		6	10	IkBb	Pan-specific	Inhibitor of NF-kappa-B beta (thyroid receptor interacting protein 9)	Q15653
461	NK075-1	7	1	IKKa	Pan-specific	Inhibitor of NF-kappa-B protein-serine kinase alpha (CHUK)	O15111
462		7	2	IKKa	Pan-specific	Inhibitor of NF-kappa-B protein-serine kinase alpha (CHUK)	O15111
463	NK075-2	7	3	IKKa	Pan-specific	Inhibitor of NF-kappa-B protein-serine kinase alpha (CHUK)	O15111
464		7	4	IKKa	Pan-specific	Inhibitor of NF-kappa-B protein-serine kinase alpha (CHUK)	O15111
465	NK075-3	7	5	IKKa	Pan-specific	Inhibitor of NF-kappa-B protein-serine kinase alpha (CHUK)	O15111
466		7	6	IKKa	Pan-specific	Inhibitor of NF-kappa-B protein-serine kinase alpha (CHUK)	O15111
467	PK030-PK031	7	7	IKKa/b	S180/S181	Inhibitor of NF-kappa-B protein-serine kinase alpha (CHUK)/beta	O15111
468		7	8	IKKa/b	S180/S181	Inhibitor of NF-kappa-B protein-serine kinase alpha (CHUK)/beta	O15111
469	NK076-1	7	9	IKKb	Pan-specific	Inhibitor of NF-kappa-B protein-serine kinase beta	O14920
470		7	10	IKKb	Pan-specific	Inhibitor of NF-kappa-B protein-serine kinase beta	O14920
471	NK076-2	8	1	IKKb	Pan-specific	Inhibitor of NF-kappa-B protein-serine kinase beta	O14920
472		8	2	IKKb	Pan-specific	Inhibitor of NF-kappa-B protein-serine kinase beta	O14920
473	NK078-1	8	3	ILK1	Pan-specific	Integrin-linked protein-serine kinase 1	Q13418
474		8	4	ILK1	Pan-specific	Integrin-linked protein-serine kinase 1	Q13418
475	NK078-2	8	5	ILK1	Pan-specific	Integrin-linked protein-serine kinase 1	Q13418
476		8	6	ILK1	Pan-specific	Integrin-linked protein-serine kinase 1	Q13418
477	PN043	8	7	Integrin a4	S988	Integrin alpha 4 (VLA4)	P13612
478		8	8	Integrin a4	S988	Integrin alpha 4 (VLA4)	P13612
479	PN044	8	9	Integrin b1	S785	Integrin beta 1 (fibronectin receptor beta subunit, CD29 antigen)	P05556
480		8	10	Integrin b1	S785	Integrin beta 1 (fibronectin receptor beta subunit, CD29 antigen)	P05556
481	PN105	1	1	Integrin b1	Y783	Integrin beta 1 (fibronectin receptor beta subunit, CD29 antigen)	P05556
482		1	2	Integrin b1	Y783	Integrin beta 1 (fibronectin receptor beta subunit, CD29 antigen)	P05556
483	PK032	1	3	IR (INSR)	Y999	Insulin receptor	P06213
484		1	4	IR (INSR)	Y999	Insulin receptor	P06213
485	PK033	1	5	IR/IGF1R (INSR)	Y1189/Y1190	Insulin receptor/Insulin-like growth factor 1 receptor	P06213
486		1	6	IR/IGF1R (INSR)	Y1189/Y1190	Insulin receptor/Insulin-like growth factor 1 receptor	P06213
487	NK080	1	7	IRAK1	Pan-specific	Interleukin 1 receptor-associated kinase 1 (Pelle-like protein kinase)	P51617
488		1	8	IRAK1	Pan-specific	Interleukin 1 receptor-associated kinase 1 (Pelle-like protein kinase)	P51617
489	NK081	1	9	IRAK2	Pan-specific	Interleukin 1 receptor-associated kinase 2	O43187
490		1	10	IRAK2	Pan-specific	Interleukin 1 receptor-associated kinase 2	O43187
491	NK082	2	1	IRAK3	Pan-specific	Interleukin 1 receptor-associated kinase 3	Q9Y616
492		2	2	IRAK3	Pan-specific	Interleukin 1 receptor-associated kinase 3	Q9Y616
493	NK083-1	2	3	IRAK4	Pan-specific	Interleukin 1 receptor-associated kinase 4	Q9NWZ3
494		2	4	IRAK4	Pan-specific	Interleukin 1 receptor-associated kinase 4	Q9NWZ3
495	NK083-2	2	5	IRAK4	Pan-specific	Interleukin 1 receptor-associated kinase 4	Q9NWZ3
496		2	6	IRAK4	Pan-specific	Interleukin 1 receptor-associated kinase 4	Q9NWZ3
497	PN046	2	7	IRS1	Y1179	Insulin receptor substrate 1	P35568
498		2	8	IRS1	Y1179	Insulin receptor substrate 1	P35568
499	PN045	2	9	IRS1	Y612	Insulin receptor substrate 1	P35568
500		2	10	IRS1	Y612	Insulin receptor substrate 1	P35568
501	NK084-1	3	1	JAK1	Pan-specific	Janus protein-tyrosine kinase 1	P23458
502		3	2	JAK1	Pan-specific	Janus protein-tyrosine kinase 1	P23458
503	NK084-2	3	3	JAK1	Pan-specific	Janus protein-tyrosine kinase 1	P23458
504		3	4	JAK1	Pan-specific	Janus protein-tyrosine kinase 1	P23458
505	NK085	3	5	JAK2	Pan-specific	Janus protein-tyrosine kinase 2	O60674
506		3	6	JAK2	Pan-specific	Janus protein-tyrosine kinase 2	O60674
507	PK034	3	7	JAK2	Y1007/Y1008	Janus protein-tyrosine kinase 2	O60674
508		3	8	JAK2	Y1007/Y1008	Janus protein-tyrosine kinase 2	O60674
509	NK086	3	9	JAK3	Pan-specific	Janus protein-tyrosine kinase 3	P52333
510		3	10	JAK3	Pan-specific	Janus protein-tyrosine kinase 3	P52333
511	NK087	4	1	JIK (TAO3)	Pan-specific	STE20-like protein-serine kinase	Q9UHG7
512		4	2	JIK (TAO3)	Pan-specific	STE20-like protein-serine kinase	Q9UHG7
513	NK088	4	3	JNK	Pan-specific	Jun N-terminus protein-serine kinases (stress-activated protein kinase (SAPK)) 1/2/3	P45983
514		4	4	JNK	Pan-specific	Jun N-terminus protein-serine kinases (stress-activated protein kinase (SAPK)) 1/2/3	P45983
515	PK035-1	4	5	JNK	T183+Y185	Jun N-terminus protein-serine kinases (stress-activated protein kinase (SAPK)) 1/2/3	P45983
516		4	6	JNK	T183+Y185	Jun N-terminus protein-serine kinases (stress-activated protein kinase (SAPK)) 1/2/3	P45983
517	PK035-2	4	7	JNK	T183+Y185	Jun N-terminus protein-serine kinases (stress-activated protein kinase (SAPK)) 1/2/3	P45983
518		4	8	JNK	T183+Y185	Jun N-terminus protein-serine kinases (stress-activated protein kinase (SAPK)) 1/2/3	P45983
519	PK035-3	4	9	JNK	T183+Y185	Jun N-terminus protein-serine kinases (stress-activated protein kinase (SAPK)) 1/2/3	P45983
520		4	10	JNK	T183+Y185	Jun N-terminus protein-serine kinases (stress-activated protein kinase (SAPK)) 1/2/3	P45983
521	NK189	5	1	JNK2	Pan-specific	Jun N-terminus protein-serine kinases (stress-activated protein kinase (SAPK)) 2	P45984
522		5	2	JNK2	Pan-specific	Jun N-terminus protein-serine kinases (stress-activated protein kinase (SAPK)) 2	P45984
523	NN066	5	3	Jun	S63	Jun proto-oncogene-encoded AP1 transcription factor	P05412
524		5	4	Jun	S63	Jun proto-oncogene-encoded AP1 transcription factor	P05412
525	PN048-1	5	5	Jun	S73	Jun proto-oncogene-encoded AP1 transcription factor	P05412
526		5	6	Jun	S73	Jun proto-oncogene-encoded AP1 transcription factor	P05412
527	PN048-2	5	7	Jun	S73	Jun proto-oncogene-encoded AP1 transcription factor	P05412
528		5	8	Jun	S73	Jun proto-oncogene-encoded AP1 transcription factor	P05412
529	PN048-3	5	9	Jun	S73	Jun proto-oncogene-encoded AP1 transcription factor	P05412
530		5	10	Jun	S73	Jun proto-oncogene-encoded AP1 transcription factor	P05412
531	NP004	6	1	KAP	Pan-specific	Cyclin-dependent kinase associated phosphatase (CDK inhibitor 3, CIP2)	Q16667
532		6	2	KAP	Pan-specific	Cyclin-dependent kinase associated phosphatase (CDK inhibitor 3, CIP2)	Q16667
533	NK089	6	3	KHS	Pan-specific	Kinase homologous to SPS1/STE20 (MAP kinase kinase kinase protein-serine kinase 5 (MEKKK5)	Q9Y4K4
534		6	4	KHS	Pan-specific	Kinase homologous to SPS1/STE20 (MAP kinase kinase kinase protein-serine kinase 5 (MEKKK5)	Q9Y4K4
535	PK036	6	5	Kit	Y703	Kit/Steel factor receptor-tyrosine kinase	P10721
536		6	6	Kit	Y703	Kit/Steel factor receptor-tyrosine kinase	P10721
537	PK037	6	7	Kit	Y730	Kit/Steel factor receptor-tyrosine kinase	P10721
538		6	8	Kit	Y730	Kit/Steel factor receptor-tyrosine kinase	P10721
539	PK038	6	9	Kit	Y936	Kit/Steel factor receptor-tyrosine kinase	P10721
540		6	10	Kit	Y936	Kit/Steel factor receptor-tyrosine kinase	P10721
541	NK113-3	7	1	MST1	Pan-specific	Mammalian STE20-like protein-serine kinase 1 (KRS2)	Q13043
542		7	2	MST1	Pan-specific	Mammalian STE20-like protein-serine kinase 1 (KRS2)	Q13043
543	NK090	7	3	Ksr1	Pan-specific	Protein-serine kinase suppressor of Ras 1	Q8IVT5
544		7	4	Ksr1	Pan-specific	Protein-serine kinase suppressor of Ras 1	Q8IVT5
545	NP005	7	5	LAR	Pan-specific	LCA antigen-related (LAR) receptor tyrosine phosphatase	P10586
546		7	6	LAR	Pan-specific	LCA antigen-related (LAR) receptor tyrosine phosphatase	P10586
547	NK091	7	7	LATS1	Pan-specific	Large tumor suppressor 1 protein-serine kinase (WARTS)	O95835
548		7	8	LATS1	Pan-specific	Large tumor suppressor 1 protein-serine kinase (WARTS)	O95835
549	NK092-1	7	9	Lck	Pan-specific	Lymphocyte-specific protein-tyrosine kinase	P06239
550		7	10	Lck	Pan-specific	Lymphocyte-specific protein-tyrosine kinase	P06239
551	NK092-2	8	1	Lck	Pan-specific	Lymphocyte-specific protein-tyrosine kinase	P06239
552		8	2	Lck	Pan-specific	Lymphocyte-specific protein-tyrosine kinase	P06239
553	PK039	8	3	Lck	S157	Lymphocyte-specific protein-tyrosine kinase	P06239
554		8	4	Lck	S157	Lymphocyte-specific protein-tyrosine kinase	P06239
555	PK040	8	5	Lck	Y191	Lymphocyte-specific protein-tyrosine kinase	P06239
556		8	6	Lck	Y191	Lymphocyte-specific protein-tyrosine kinase	P06239
557	PK041	8	7	Lck	Y504	Lymphocyte-specific protein-tyrosine kinase	P06239
558		8	8	Lck	Y504	Lymphocyte-specific protein-tyrosine kinase	P06239
559	PK042	8	9	LIMK1/2	Y507+T508/Y504+T505	LIM domain kinase 1/2	P53667
560		8	10	LIMK1/2	Y507+T508/Y504+T505	LIM domain kinase 1/2	P53667
561	NK094	1	1	LOK	Pan-specific	Lymphocyte-oriented protein-serine kinase	O94804
562		1	2	LOK	Pan-specific	Lymphocyte-oriented protein-serine kinase	O94804
563	NK095	1	3	Lyn	Pan-specific	Yes-related protein-tyrosine kinase	P07948
564		1	4	Lyn	Pan-specific	Yes-related protein-tyrosine kinase	P07948
565	PK043	1	5	Lyn	Y507	Yes-related protein-tyrosine kinase	P07948
566		1	6	Lyn	Y507	Yes-related protein-tyrosine kinase	P07948
567	NK096	1	7	MAK	Pan-specific	Male germ cell-associated protein-serine kinase	P20794
568		1	8	MAK	Pan-specific	Male germ cell-associated protein-serine kinase	P20794
569	NK120-1	1	9	p38a MAPK	Pan-specific	Mitogen-activated protein-serine kinase p38 alpha	Q16539
570		1	10	p38a MAPK	Pan-specific	Mitogen-activated protein-serine kinase p38 alpha	Q16539
571	NK120-2	2	1	p38a MAPK	Pan-specific	Mitogen-activated protein-serine kinase p38 alpha	Q16539
572		2	2	p38a MAPK	Pan-specific	Mitogen-activated protein-serine kinase p38 alpha	Q16539
573	NK097	2	3	MAPKAPK2	Pan-specific	Mitogen-activated protein kinase-activated protein kinase 2	P49137
574		2	4	MAPKAPK2	Pan-specific	Mitogen-activated protein kinase-activated protein kinase 2	P49137
575	PK044	2	5	MAPKAPK2	T222	Mitogen-activated protein kinase-activated protein kinase 2	P49137
576		2	6	MAPKAPK2	T222	Mitogen-activated protein kinase-activated protein kinase 2	P49137
577	PN049-PN112-1	2	7	MAPKAPK2a/b	T334	Mitogen-activated protein kinase-activated protein kinase 2 alpha/beta	P49137
578		2	8	MAPKAPK2a/b	T334	Mitogen-activated protein kinase-activated protein kinase 2 alpha/beta	P49137
579	PN049-PN112-2	2	9	MAPKAPK2a/b	T334	Mitogen-activated protein kinase-activated protein kinase 2 alpha/beta	P49137
580		2	10	MAPKAPK2a/b	T334	Mitogen-activated protein kinase-activated protein kinase 2 alpha/beta	P49137
581	PN050-1	3	1	MARCKS	S158+S162	Myristoylated alanine-rich protein kinase C substrate	P29966
582		3	2	MARCKS	S158+S162	Myristoylated alanine-rich protein kinase C substrate	P29966
583	NN123	3	3	p73	Pan-specific	Tumor suppressor protein p73	O15350
584		3	4	p73	Pan-specific	Tumor suppressor protein p73	O15350
585	NK098	3	5	MARK	Pan-specific	MAP/microtubule affinity-regulating protein-serine kinase 1	Q9P0L2
586		3	6	MARK	Pan-specific	MAP/microtubule affinity-regulating protein-serine kinase 1	Q9P0L2
587	NN067	3	7	Mcl1	Pan-specific	Myeloid cell leukemia differentiation protein 1	Q07820
588		3	8	Mcl1	Pan-specific	Myeloid cell leukemia differentiation protein 1	Q07820
589	NK099	3	9	MEK1 (MAP2K1)	Pan-specific	MAPK/ERK protein-serine kinase 1 (MKK1)	Q02750
590		3	10	MEK1 (MAP2K1)	Pan-specific	MAPK/ERK protein-serine kinase 1 (MKK1)	Q02750
591	PK047-1	4	1	MEK1 (MAP2K1)	S297	MAPK/ERK protein-serine kinase 1 (MKK1)	Q02750
592		4	2	MEK1 (MAP2K1)	S297	MAPK/ERK protein-serine kinase 1 (MKK1)	Q02750
593	PK047-2	4	3	MEK1 (MAP2K1)	S297	MAPK/ERK protein-serine kinase 1 (MKK1)	Q02750
594		4	4	MEK1 (MAP2K1)	S297	MAPK/ERK protein-serine kinase 1 (MKK1)	Q02750
595	PK046-1	4	5	MEK1 (MAP2K1)	T291	MAPK/ERK protein-serine kinase 1 (MKK1)	Q02750
596		4	6	MEK1 (MAP2K1)	T291	MAPK/ERK protein-serine kinase 1 (MKK1)	Q02750
597	PK046-2	4	7	MEK1 (MAP2K1)	T291	MAPK/ERK protein-serine kinase 1 (MKK1)	Q02750
598		4	8	MEK1 (MAP2K1)	T291	MAPK/ERK protein-serine kinase 1 (MKK1)	Q02750
599	PK046-3	4	9	MEK1 (MAP2K1)	T291	MAPK/ERK protein-serine kinase 1 (MKK1)	Q02750
600		4	10	MEK1 (MAP2K1)	T291	MAPK/ERK protein-serine kinase 1 (MKK1)	Q02750
601	PK048-1	5	1	MEK1 (MAP2K1)	T385	MAPK/ERK protein-serine kinase 1 (MKK1)	Q02750
602		5	2	MEK1 (MAP2K1)	T385	MAPK/ERK protein-serine kinase 1 (MKK1)	Q02750
603	PK048-2	5	3	MEK1 (MAP2K1)	T385	MAPK/ERK protein-serine kinase 1 (MKK1)	Q02750
604		5	4	MEK1 (MAP2K1)	T385	MAPK/ERK protein-serine kinase 1 (MKK1)	Q02750
605	PK048-3	5	5	MEK1 (MAP2K1)	T385	MAPK/ERK protein-serine kinase 1 (MKK1)	Q02750
606		5	6	MEK1 (MAP2K1)	T385	MAPK/ERK protein-serine kinase 1 (MKK1)	Q02750
607	PK045-PN007	5	7	MEK1/2 (MAP2K1/2) + B23 (NPM)	S218+S222, S4	MAPK/ERK protein-serine kinase 1 (MKK1) + B23 (nucleophosmin, numatrin, nucleolar protein NO38)	Q02750
608		5	8	MEK1/2 (MAP2K1/2) + B23 (NPM)	S218+S222, S4	MAPK/ERK protein-serine kinase 1 (MKK1) + B23 (nucleophosmin, numatrin, nucleolar protein NO38)	Q02750
609	NK100-1	5	9	MEK2 (MAP2K2)	Pan-specific	MAPK/ERK protein-serine kinase 2 (MKK2)	P36507
610		5	10	MEK2 (MAP2K2)	Pan-specific	MAPK/ERK protein-serine kinase 2 (MKK2)	P36507
611	NK100-2	6	1	MEK2 (MAP2K2)	Pan-specific	MAPK/ERK protein-serine kinase 2 (MKK2)	P36507
612		6	2	MEK2 (MAP2K2)	Pan-specific	MAPK/ERK protein-serine kinase 2 (MKK2)	P36507
613	PK049	6	3	MEK2 (MAP2K2) (human)	T394	MAPK/ERK protein-serine kinase 2 (MKK2) (human)	P36507
614		6	4	MEK2 (MAP2K2) (human)	T394	MAPK/ERK protein-serine kinase 2 (MKK2) (human)	P36507
615	PK050	6	5	MEK2 (MAP2K2) (mouse)	T394	MAPK/ERK protein-serine kinase 2 (MKK2) (mouse)	P36507
616		6	6	MEK2 (MAP2K2) (mouse)	T394	MAPK/ERK protein-serine kinase 2 (MKK2) (mouse)	P36507
617	NK101	6	7	MEK3 (MAP2K3)	Pan-specific	MAPK/ERK protein-serine kinase 3 (MKK3)	P46734
618		6	8	MEK3 (MAP2K3)	Pan-specific	MAPK/ERK protein-serine kinase 3 (MKK3)	P46734
619	PK051	6	9	MEK3/6 (MAP2K3/6)	S189/S207	MAPK/ERK protein-serine kinase 3/6 (MKK3/6)	P46734
620		6	10	MEK3/6 (MAP2K3/6)	S189/S207	MAPK/ERK protein-serine kinase 3/6 (MKK3/6)	P46734
621	NK103	7	1	MEK4 (MAP2K4)	Pan-specific	MAPK/ERK protein-serine kinase 4 (MKK4)	P45985
622		7	2	MEK4 (MAP2K4)	Pan-specific	MAPK/ERK protein-serine kinase 4 (MKK4)	P45985
623	PK052	7	3	MEK4 (MAP2K4)	S257+T261	MAPK/ERK protein-serine kinase 4 (MKK4)	P45985
624		7	4	MEK4 (MAP2K4)	S257+T261	MAPK/ERK protein-serine kinase 4 (MKK4)	P45985
625	NK104	7	5	MEK5 (MAP2K5)	Pan-specific	MAPK/ERK protein-serine kinase 5 (MKK5)	Q13163
626		7	6	MEK5 (MAP2K5)	Pan-specific	MAPK/ERK protein-serine kinase 5 (MKK5)	Q13163
627	NK105-1	7	7	MEK6 (MAP2K6)	Pan-specific	MAPK/ERK protein-serine kinase 6 (MKK6)	P52564
628		7	8	MEK6 (MAP2K6)	Pan-specific	MAPK/ERK protein-serine kinase 6 (MKK6)	P52564
629	NK105-2	7	9	MEK6 (MAP2K6)	Pan-specific	MAPK/ERK protein-serine kinase 6 (MKK6)	P52564
630		7	10	MEK6 (MAP2K6)	Pan-specific	MAPK/ERK protein-serine kinase 6 (MKK6)	P52564
631	NK106	8	1	MEK7 (MAP2K7)	Pan-specific	MAPK/ERK protein-serine kinase 7 (MKK7)	O14733
632		8	2	MEK7 (MAP2K7)	Pan-specific	MAPK/ERK protein-serine kinase 7 (MKK7)	O14733
633	NK107	8	3	MEKK1 (MAP3K1)	Pan-specific	MAPK/ERK kinase kinase 1	Q13233
634		8	4	MEKK1 (MAP3K1)	Pan-specific	MAPK/ERK kinase kinase 1	Q13233
635	NK108	8	5	MEKK2 (MAP3K2)	Pan-specific	MAPK/ERK kinase kinase 2	Q9Y2U5
636		8	6	MEKK2 (MAP3K2)	Pan-specific	MAPK/ERK kinase kinase 2	Q9Y2U5
637	NK109	8	7	MEKK4 (MAP3K4)	Pan-specific	MAPK/ERK kinase kinase 4	Q9Y6R4
638		8	8	MEKK4 (MAP3K4)	Pan-specific	MAPK/ERK kinase kinase 4	Q9Y6R4
639	NK110	8	9	Met	Pan-specific	Hepatocyte growth factor (HGF) receptor-tyrosine kinase	P08581
640		8	10	Met	Pan-specific	Hepatocyte growth factor (HGF) receptor-tyrosine kinase	P08581
641	PK054	1	1	Met	Y1003	Hepatocyte growth factor (HGF) receptor-tyrosine kinase	P08581
642		1	2	Met	Y1003	Hepatocyte growth factor (HGF) receptor-tyrosine kinase	P08581
643	PK055	1	3	Met	Y1230+Y1234+Y1235	Hepatocyte growth factor (HGF) receptor-tyrosine kinase	P08581
644		1	4	Met	Y1230+Y1234+Y1235	Hepatocyte growth factor (HGF) receptor-tyrosine kinase	P08581
645	NP006	1	5	MKP1	Pan-specific	MAP kinase phosphatase 1 (CL100, VH1)	P28562
646		1	6	MKP1	Pan-specific	MAP kinase phosphatase 1 (CL100, VH1)	P28562
647	NP007	1	7	MKP2	Pan-specific	MAP kinase phosphatase 2 (VH2)	Q13115
648		1	8	MKP2	Pan-specific	MAP kinase phosphatase 2 (VH2)	Q13115
649	PK056	1	9	MLK3	T277+S281	Mixed-lineage protein-serine kinase 3	Q16584
650		1	10	MLK3	T277+S281	Mixed-lineage protein-serine kinase 3	Q16584
651	NN068			Mn SOD	Pan-specific	Antibody not available	P04179
652				Mn SOD	Pan-specific	Antibody not available	P04179
653	PK057	2	3	Mnk1	T209+T214	MAP kinase-interacting protein-serine kinase 1 (calmodulin-activated)	Q9BUB5
654		2	4	Mnk1	T209+T214	MAP kinase-interacting protein-serine kinase 1 (calmodulin-activated)	Q9BUB5
655	NK111	2	5	Mnk2	Pan-specific	MAP kinase-interacting protein-serine kinase 2 (calmodulin-activated)	Q9HBH9
656		2	6	Mnk2	Pan-specific	MAP kinase-interacting protein-serine kinase 2 (calmodulin-activated)	Q9HBH9
657	NK112	2	7	Mos	Pan-specific	Moloney sarcoma oncogene-encoded protein-serine kinase	P00540
658		2	8	Mos	Pan-specific	Moloney sarcoma oncogene-encoded protein-serine kinase	P00540
659	PN051-1	2	9	MLC(MLRC2)	S20	Myosin regulatory light chain 2, smooth muscle isoform	P19105
660		2	10	MLC(MLRC2)	S20	Myosin regulatory light chain 2, smooth muscle isoform	P19105
661	NN069	3	1	MSH2	Pan-specific	DNA mismatch repair protein mutS homolog2, colon cancer, nonpolyposis type 1	P43246
662		3	2	MSH2	Pan-specific	DNA mismatch repair protein mutS homolog2, colon cancer, nonpolyposis type 1	P43246
663	PK058	3	3	Msk1	S376	Mitogen & stress-activated protein-serine kinase 1	O75582
664		3	4	Msk1	S376	Mitogen & stress-activated protein-serine kinase 1	O75582
665	NK113-1	3	5	MST1	Pan-specific	Mammalian STE20-like protein-serine kinase 1 (KRS2)	Q13043
666		3	6	MST1	Pan-specific	Mammalian STE20-like protein-serine kinase 1 (KRS2)	Q13043
667	NK113-2	3	7	MST1	Pan-specific	Mammalian STE20-like protein-serine kinase 1 (KRS2)	Q13043
668		3	8	MST1	Pan-specific	Mammalian STE20-like protein-serine kinase 1 (KRS2)	Q13043
669	NK114	3	9	MST2	Pan-specific	Mammalian STE20-like protein-serine kinase 2 (KRS1)	Q13188
670		3	10	MST2	Pan-specific	Mammalian STE20-like protein-serine kinase 2 (KRS1)	Q13188
671	NK116	4	1	mTOR (FRAP)	Pan-specific	Mammalian target of rapamycin (FRAP)	P42345
672		4	2	mTOR (FRAP)	Pan-specific	Mammalian target of rapamycin (FRAP)	P42345
673	PN052	4	3	MYPT1	T696	Myosin phosphatase target 1	O14974
674		4	4	MYPT1	T696	Myosin phosphatase target 1	O14974
675	NK117-1	4	5	Nek2	Pan-specific	NIMA (never-in-mitosis)-related protein-serine kinase 2	P51955
676		4	6	Nek2	Pan-specific	NIMA (never-in-mitosis)-related protein-serine kinase 2	P51955
677	NK117-2	4	7	Nek2	Pan-specific	NIMA (never-in-mitosis)-related protein-serine kinase 2	P51955
678		4	8	Nek2	Pan-specific	NIMA (never-in-mitosis)-related protein-serine kinase 2	P51955
679	NK117-3	4	9	Nek2	Pan-specific	NIMA (never-in-mitosis)-related protein-serine kinase 2	P51955
680		4	10	Nek2	Pan-specific	NIMA (never-in-mitosis)-related protein-serine kinase 2	P51955
681	NK118	5	1	Nek4	Pan-specific	NIMA (never-in-mitosis)-related protein-serine kinase 4	P51957
682		5	2	Nek4	Pan-specific	NIMA (never-in-mitosis)-related protein-serine kinase 4	P51957
683	NK119	5	3	Nek7	Pan-specific	NIMA (never-in-mitosis)-related protein-serine kinase 7	Q8TDX7
684		5	4	Nek7	Pan-specific	NIMA (never-in-mitosis)-related protein-serine kinase 7	Q8TDX7
685	NN070	5	5	NFkappaB p50	Pan-specific	NF-kappa-B p50 nuclear transcription factor	P19838
686		5	6	NFkappaB p50	Pan-specific	NF-kappa-B p50 nuclear transcription factor	P19838
687	NN071	5	7	NFkappaB p65	Pan-specific	NF-kappa-B p65 nuclear transcription factor	Q04206
688		5	8	NFkappaB p65	Pan-specific	NF-kappa-B p65 nuclear transcription factor	Q04206
689	PN053	5	9	NFkappaB p65	S276	NF-kappa-B p65 nuclear transcription factor	Q04206
690		5	10	NFkappaB p65	S276	NF-kappa-B p65 nuclear transcription factor	Q04206
691	NN072	6	1	Nip1	Pan-specific	Bcl2/adenovirus E1B 19kD-interacting protein 1	Q12981
692		6	2	Nip1	Pan-specific	Bcl2/adenovirus E1B 19kD-interacting protein 1	Q12981
693	PN054	6	3	NMDAR2B	Y1474	N-methyl-D-aspartate (NMDA) glutamate receptor 2B subunit	Q13224
694		6	4	NMDAR2B	Y1474	N-methyl-D-aspartate (NMDA) glutamate receptor 2B subunit	Q13224
695	NN073	6	5	NME6	Pan-specific	Nucleotide diphosphate kinase 6 (nm23-H6)	O75414
696		6	6	NME6	Pan-specific	Nucleotide diphosphate kinase 6 (nm23-H6)	O75414
697	NN074	6	7	NME7	Pan-specific	Nucleotide diphosphate kinase 7 (nm23-H7)	Q9Y5B8
698		6	8	NME7	Pan-specific	Nucleotide diphosphate kinase 7 (nm23-H7)	Q9Y5B8
699	PN055	6	9	NR1	S896	N-methyl-D-aspartate (NMDA) glutamate receptor 1 subunit zeta	Q05586
700		6	10	NR1	S896	N-methyl-D-aspartate (NMDA) glutamate receptor 1 subunit zeta	Q05586
701	NN075	7	1	NT5E	Pan-specific	Ecto-5'-nucleotidase (CD73 antigen)	P21589
702		7	2	NT5E	Pan-specific	Ecto-5'-nucleotidase (CD73 antigen)	P21589
703	NN083	7	3	p107	Pan-specific	Retinoblastoma (Rb) protein-related p107 (PRB1)	P28749
704		7	4	p107	Pan-specific	Retinoblastoma (Rb) protein-related p107 (PRB1)	P28749
705	NN076	7	5	p16 INK4	Pan-specific	p16 INK4a cyclin-dependent kinase inhibitor (MTS1)	P42771
706		7	6	p16 INK4	Pan-specific	p16 INK4a cyclin-dependent kinase inhibitor (MTS1)	P42771
707	NN077	7	7	p18 INK4c	Pan-specific	p18 INK4c cyclin-dependent kinase inhibitor	P42773
708		7	8	p18 INK4c	Pan-specific	p18 INK4c cyclin-dependent kinase inhibitor	P42773
709	NN078	7	9	p21 CDKI1	Pan-specific	Cyclin-dependent kinase inhibitor 1 (MDA6)	P38936
710		7	10	p21 CDKI1	Pan-specific	Cyclin-dependent kinase inhibitor 1 (MDA6)	P38936
711	NN080	8	1	p27 Kip1	Pan-specific	p27 cyclin-dependent kinase inhibitor 1B	P46527
712		8	2	p27 Kip1	Pan-specific	p27 cyclin-dependent kinase inhibitor 1B	P46527
713	PN056	8	3	p27 Kip1	T187	p27 cyclin-dependent kinase inhibitor 1B	P46527
714		8	4	p27 Kip1	T187	p27 cyclin-dependent kinase inhibitor 1B	P46527
715	NN081-NN120	8	5	p35	Pan-specific	CDK5 regulatory subunit 1, p35	Q15078
716		8	6	p35	Pan-specific	CDK5 regulatory subunit 1, p35	Q15078
717	NK120-3	8	7	p38a MAPK	Pan-specific	Mitogen-activated protein-serine kinase p38 alpha	Q16539
718		8	8	p38a MAPK	Pan-specific	Mitogen-activated protein-serine kinase p38 alpha	Q16539
719	PK060-1	8	9	p38a MAPK	T180+Y182	Mitogen-activated protein-serine kinase p38 alpha	Q16539
720		8	10	p38a MAPK	T180+Y182	Mitogen-activated protein-serine kinase p38 alpha	Q16539
721	PK060-2	1	1	p38a MAPK	T180+Y182	Mitogen-activated protein-serine kinase p38 alpha	Q16539
722		1	2	p38a MAPK	T180+Y182	Mitogen-activated protein-serine kinase p38 alpha	Q16539
723	PK060-3	1	3	p38a MAPK	T180+Y182	Mitogen-activated protein-serine kinase p38 alpha	Q16539
724		1	4	p38a MAPK	T180+Y182	Mitogen-activated protein-serine kinase p38 alpha	Q16539
725	PK060-4	1	5	p38a MAPK	T180+Y182	Mitogen-activated protein-serine kinase p38 alpha	Q16539
726		1	6	p38a MAPK	T180+Y182	Mitogen-activated protein-serine kinase p38 alpha	Q16539
727	NK121	1	7	p38d MAPK	Pan-specific	Mitogen-activated protein-serine kinase p38 delta (MAPK13)	O15264
728		1	8	p38d MAPK	Pan-specific	Mitogen-activated protein-serine kinase p38 delta (MAPK13)	O15264
729	NK059-2	1	9	p38g MAPK (Erk6)	Pan-specific	Mitogen-activated protein-serine kinase p38 gamma (MAPK12)	P53778
730		1	10	p38g MAPK (Erk6)	Pan-specific	Mitogen-activated protein-serine kinase p38 gamma (MAPK12)	P53778
731	NP021	2	1	PP5C	Pan-specific	Protein-serine phosphatase 5 - catalytic subunit (PPT)	P53041
732		2	2	PP5C	Pan-specific	Protein-serine phosphatase 5 - catalytic subunit (PPT)	P53041
733	NN082	2	3	p53	Pan-specific	Tumor suppressor protein p53 (antigenNY-CO-13)	P04637
734		2	4	p53	Pan-specific	Tumor suppressor protein p53 (antigenNY-CO-13)	P04637
735	PN057-1	2	5	p53	S392	Tumor suppressor protein p53 (antigenNY-CO-13)	P04637
736		2	6	p53	S392	Tumor suppressor protein p53 (antigenNY-CO-13)	P04637
737	PN057-2	2	7	p53	S392	Tumor suppressor protein p53 (antigenNY-CO-13)	P04637
738		2	8	p53	S392	Tumor suppressor protein p53 (antigenNY-CO-13)	P04637
739	PN057-3	2	9	p53	S392	Tumor suppressor protein p53 (antigenNY-CO-13)	P04637
740		2	10	p53	S392	Tumor suppressor protein p53 (antigenNY-CO-13)	P04637
741	NP008	3	1	PAC1	Pan-specific	Dual specificity MAP kinase protein phosphatase	Q05923
742		3	2	PAC1	Pan-specific	Dual specificity MAP kinase protein phosphatase	Q05923
743	NN084	3	3	PACSIN1	Pan-specific	Protein kinase C + casein kinase substrate in neurons protein 1	Q9BY11
744		3	4	PACSIN1	Pan-specific	Protein kinase C + casein kinase substrate in neurons protein 1	Q9BY11
745	NK122	3	5	PAK1	Pan-specific	p21-activated serine kinase 1 (alpha)	Q13153
746		3	6	PAK1	Pan-specific	p21-activated serine kinase 1 (alpha)	Q13153
747	PK061	3	7	PAK1/2/3	S144/S141/S154	p21-activated protein-serine kinase 1/2/3	Q13153
748		3	8	PAK1/2/3	S144/S141/S154	p21-activated protein-serine kinase 1/2/3	Q13153
749	NK123	3	9	PAK3	Pan-specific	p21-activated serine kinase 3 (beta)	O75914
750		3	10	PAK3	Pan-specific	p21-activated serine kinase 3 (beta)	O75914
751	NK190	4	1	PAK5	Pan-specific	p21-activated serine kinase 5 (Serine/threonine-protein kinase PAK 7)	Q9P286
752		4	2	PAK5	Pan-specific	p21-activated serine kinase 5 (Serine/threonine-protein kinase PAK 7)	Q9P286
753	NK124	4	3	PAK6	Pan-specific	p21-activated serine kinase 6	Q9NQU5
754		4	4	PAK6	Pan-specific	p21-activated serine kinase 6	Q9NQU5
755	NN085-1	4	5	PARP1	Pan-specific	Poly [ADP-ribose] polymerase 1 (ADPRT)	P09874
756		4	6	PARP1	Pan-specific	Poly [ADP-ribose] polymerase 1 (ADPRT)	P09874
757	NN085-2	4	7	PARP1	Pan-specific	Poly [ADP-ribose] polymerase 1 (ADPRT)	P09874
758		4	8	PARP1	Pan-specific	Poly [ADP-ribose] polymerase 1 (ADPRT)	P09874
759	PN058	4	9	Pax2	S394	Paired box protein 2	Q02962
760		4	10	Pax2	S394	Paired box protein 2	Q02962
761	PN060-1	5	1	Paxillin 1	Y118	Paxillin 1	P49023
762		5	2	Paxillin 1	Y118	Paxillin 1	P49023
763	PN060-2	5	3	Paxillin 1	Y118	Paxillin 1	P49023
764		5	4	Paxillin 1	Y118	Paxillin 1	P49023
765	PN059	5	5	Paxillin 1	Y31	Paxillin 1	P49023
766		5	6	Paxillin 1	Y31	Paxillin 1	P49023
767	NN113	5	7	PCK2	Pan-specific	Phosphoenolpyruvate carboxykinase	Q16822
768		5	8	PCK2	Pan-specific	Phosphoenolpyruvate carboxykinase	Q16822
769	NN087	5	9	PCNA	Pan-specific	Proliferating cell nuclear antigen	P12004
770		5	10	PCNA	Pan-specific	Proliferating cell nuclear antigen	P12004
771	NK125	6	1	PCTK1 (PCTAIRE1)	Pan-specific	PCTAIRE-1 protein-serine kinase	Q00536
772		6	2	PCTK1 (PCTAIRE1)	Pan-specific	PCTAIRE-1 protein-serine kinase	Q00536
773	PK062	6	3	PDGFRa	Y742	Platelet-derived growth factor receptor kinase alpha	P16234
774		6	4	PDGFRa	Y742	Platelet-derived growth factor receptor kinase alpha	P16234
775	PK063	6	5	PDGFRa	Y754	Platelet-derived growth factor receptor kinase alpha	P16234
776		6	6	PDGFRa	Y754	Platelet-derived growth factor receptor kinase alpha	P16234
777	PK064	6	7	PDGFRa/b	Y572+Y574/Y579+Y581	Platelet-derived growth factor receptor kinase alpha/beta	P16234
778		6	8	PDGFRa/b	Y572+Y574/Y579+Y581	Platelet-derived growth factor receptor kinase alpha/beta	P16234
779	PK065	6	9	PDGFRb	Y716	Platelet-derived growth factor receptor kinase beta	P09619
780		6	10	PDGFRb	Y716	Platelet-derived growth factor receptor kinase beta	P09619
781	NK126-2	7	1	PDK1	Pan-specific	3-phosphoinositide-dependent protein-serine kinase 1	O15530
782		7	2	PDK1	Pan-specific	3-phosphoinositide-dependent protein-serine kinase 1	O15530
783	PK066	7	3	PDK1	S244	3-Phosphoinositide-dependent protein-serine kinase 1	O15530
784		7	4	PDK1	S244	3-Phosphoinositide-dependent protein-serine kinase 1	O15530
785	NK153	7	5	PyDK2 (PDHK2)	Pan-specific	Pyruvate dehydrogenase kinase isoform 2	Q15119
786		7	6	PyDK2 (PDHK2)	Pan-specific	Pyruvate dehydrogenase kinase isoform 2	Q15119
787	PN061	7	7	PED15 (PEA15)	S116	Phosphoprotein-enriched in diabetes/astrocytes 15	Q15121
788		7	8	PED15 (PEA15)	S116	Phosphoprotein-enriched in diabetes/astrocytes 15	Q15121
789	NN088	7	9	PERP	Pan-specific	p53-induced protein PIGPC1	Q9H230
790		7	10	PERP	Pan-specific	p53-induced protein PIGPC1	Q9H230
791	PN051-2	8	1	MLC(MLRC2)	S20	Myosin regulatory light chain 2, smooth muscle isoform	O14950
792		8	2	MLC(MLRC2)	S20	Myosin regulatory light chain 2, smooth muscle isoform	O14950
793	NK191	8	3	PI3K p110 delta	Pan-specific	Phosphatidylinositol-4,5-biphosphate 3-kinase catalytic subunit delta isoform	O00329
794		8	4	PI3K p110 delta	Pan-specific	Phosphatidylinositol-4,5-biphosphate 3-kinase catalytic subunit delta isoform	O00329
795	NN114	8	5	PI3KR4	Pan-specific	Phosphoinositide-3-kinase, regulatory subunit 4	Q99570
796		8	6	PI3KR4	Pan-specific	Phosphoinositide-3-kinase, regulatory subunit 4	Q99570
797	NN090	8	7	PI4K2b	Pan-specific	Phosphatidylinositol 4-kinase type 2 beta	Q8TCG2
798		8	8	PI4K2b	Pan-specific	Phosphatidylinositol 4-kinase type 2 beta	Q8TCG2
799	NK192	8	9	PI4KCB	Pan-specific	Phosphatidylinositol 4-kinase, catalytic, beta polypeptide	Q5VWC1
800		8	10	PI4KCB	Pan-specific	Phosphatidylinositol 4-kinase, catalytic, beta polypeptide	Q5VWC1
801	NN091	1	1	PI5K2a	Pan-specific	Phosphatidylinositol 4-phosphatase 5-kinase type 2 alpha	P48426
802		1	2	PI5K2a	Pan-specific	Phosphatidylinositol 4-phosphatase 5-kinase type 2 alpha	P48426
803	NK127-1	1	3	PKA Ca/b	Pan-specific	cAMP-dependent protein-serine kinase catalytic subunit alpha/beta	P17612
804		1	4	PKA Ca/b	Pan-specific	cAMP-dependent protein-serine kinase catalytic subunit alpha/beta	P17612
805	NK127-2	1	5	PKA Ca/b	Pan-specific	cAMP-dependent protein-serine kinase catalytic subunit alpha/beta	P17612
806		1	6	PKA Ca/b	Pan-specific	cAMP-dependent protein-serine kinase catalytic subunit alpha/beta	P17612
807	PK067	1	7	PKA Ca/b	T197	cAMP-dependent protein-serine kinase catalytic subunit alpha/beta	P17612
808		1	8	PKA Ca/b	T197	cAMP-dependent protein-serine kinase catalytic subunit alpha/beta	P17612
809	PK068	1	9	PKA Cb	S338	cAMP-dependent protein-serine kinase catalytic subunit beta	P22694
810		1	10	PKA Cb	S338	cAMP-dependent protein-serine kinase catalytic subunit beta	P22694
811	NK128	2	1	PKA R2a	Pan-specific	cAMP-dependent protein-serine kinase regulatory type 2 subunit alpha	P13861
812		2	2	PKA R2a	Pan-specific	cAMP-dependent protein-serine kinase regulatory type 2 subunit alpha	P13861
813	PK069	2	3	PKA R2a	S98	cAMP-dependent protein-serine kinase regulatory type 2 subunit alpha	P13861
814		2	4	PKA R2a	S98	cAMP-dependent protein-serine kinase regulatory type 2 subunit alpha	P13861
815	PK070	2	5	PKA R2b	S114	cAMP-dependent protein-serine kinase regulatory type 2 subunit beta	P31323
816		2	6	PKA R2b	S114	cAMP-dependent protein-serine kinase regulatory type 2 subunit beta	P31323
817	NK129	2	7	PKBa (Akt1)	Pan-specific	Protein-serine kinase B alpha	P31749
818		2	8	PKBa (Akt1)	Pan-specific	Protein-serine kinase B alpha	P31749
819	PK071-1	2	9	PKBa (Akt1)	T308	Protein-serine kinase B alpha	P31749
820		2	10	PKBa (Akt1)	T308	Protein-serine kinase B alpha	P31749
821	PK072-1	3	1	PKBa (Akt1)	S473	Protein-serine kinase B alpha	P31749
822		3	2	PKBa (Akt1)	S473	Protein-serine kinase B alpha	P31749
823	PK072-2	3	3	PKBa (Akt1)	S473	Protein-serine kinase B alpha	P31749
824		3	4	PKBa (Akt1)	S473	Protein-serine kinase B alpha	P31749
825	PK072-3	3	5	PKBa (Akt1)	S473	Protein-serine kinase B alpha	P31749
826		3	6	PKBa (Akt1)	S473	Protein-serine kinase B alpha	P31749
827	PK071-2	3	7	PKBa (Akt1)	T308	Protein-serine kinase B alpha	P31749
828		3	8	PKBa (Akt1)	T308	Protein-serine kinase B alpha	P31749
829	NK130-1	3	9	PKBb (Akt2)	Pan-specific	Protein-serine kinase B beta	P31751
830		3	10	PKBb (Akt2)	Pan-specific	Protein-serine kinase B beta	P31751
831	NK130-2	4	1	PKBb (Akt2)	Pan-specific	Protein-serine kinase B beta	P31751
832		4	2	PKBb (Akt2)	Pan-specific	Protein-serine kinase B beta	P31751
833	NK131-1	4	3	PKBg (Akt3)	Pan-specific	Protein-serine kinase B gamma	Q9Y243
834		4	4	PKBg (Akt3)	Pan-specific	Protein-serine kinase B gamma	Q9Y243
835	NK131-2	4	5	PKBg (Akt3)	Pan-specific	Protein-serine kinase B gamma	Q9Y243
836		4	6	PKBg (Akt3)	Pan-specific	Protein-serine kinase B gamma	Q9Y243
837	NK132	4	7	PKCa	Pan-specific	Protein-serine kinase C alpha	P17252
838		4	8	PKCa	Pan-specific	Protein-serine kinase C alpha	P17252
839	PK073	4	9	PKCa	S657	Protein-serine kinase C alpha	P17252
840		4	10	PKCa	S657	Protein-serine kinase C alpha	P17252
841	PK074	5	1	PKCa/b2	T638/T641	Protein-serine kinase C alpha	P17252
842		5	2	PKCa/b2	T638/T641	Protein-serine kinase C alpha	P17252
843	NK133	5	3	PKCb1	Pan-specific	Protein-serine kinase C beta 1	P05771
844		5	4	PKCb1	Pan-specific	Protein-serine kinase C beta 1	P05771
845	PK075	5	5	PKCb1/2	T500	Protein-serine kinase C beta 1/2	P05771
846		5	6	PKCb1/2	T500	Protein-serine kinase C beta 1/2	P05771
847	NK134	5	7	PKCb2	Pan-specific	Protein-serine kinase C beta 2	P05771
848		5	8	PKCb2	Pan-specific	Protein-serine kinase C beta 2	P05771
849	PK076	5	9	PKCb2	T641	Protein-serine kinase C beta 2	P05771
850		5	10	PKCb2	T641	Protein-serine kinase C beta 2	P05771
851	NK135	6	1	PKCd	Pan-specific	Protein-serine kinase C delta	Q05655
852		6	2	PKCd	Pan-specific	Protein-serine kinase C delta	Q05655
853	PK079	6	3	PKCd	S645	Protein-serine kinase C delta	Q05655
854		6	4	PKCd	S645	Protein-serine kinase C delta	Q05655
855	PK080	6	5	PKCd	S664	Protein-serine kinase C delta	Q05655
856		6	6	PKCd	S664	Protein-serine kinase C delta	Q05655
857	PK078	6	7	PKCd	T507	Protein-serine kinase C delta	Q05655
858		6	8	PKCd	T507	Protein-serine kinase C delta	Q05655
859	PK077-1	6	9	PKCd	Y313	Protein-serine kinase C delta	Q05655
860		6	10	PKCd	Y313	Protein-serine kinase C delta	Q05655
861	PK077-2	7	1	PKCd	Y313	Protein-serine kinase C delta	Q05655
862		7	2	PKCd	Y313	Protein-serine kinase C delta	Q05655
863	NK136	7	3	PKCe	Pan-specific	Protein-serine kinase C epsilon	Q02156
864		7	4	PKCe	Pan-specific	Protein-serine kinase C epsilon	Q02156
865	PK081-1	7	5	PKCe	S729	Protein-serine kinase C epsilon	Q02156
866		7	6	PKCe	S729	Protein-serine kinase C epsilon	Q02156
867	PK081-2	7	7	PKCe	S729	Protein-serine kinase C epsilon	Q02156
868		7	8	PKCe	S729	Protein-serine kinase C epsilon	Q02156
869	NK137	7	9	PKCg	Pan-specific	Protein-serine kinase C gamma	P05129
870		7	10	PKCg	Pan-specific	Protein-serine kinase C gamma	P05129
871	PK082-1	8	1	PKCg	T514	Protein-serine kinase C gamma	P05129
872		8	2	PKCg	T514	Protein-serine kinase C gamma	P05129
873	PK082-2	8	3	PKCg	T514	Protein-serine kinase C gamma	P05129
874		8	4	PKCg	T514	Protein-serine kinase C gamma	P05129
875	PK083	8	5	PKCg	T655	Protein-serine kinase C gamma	P05129
876		8	6	PKCg	T655	Protein-serine kinase C gamma	P05129
877	PK084	8	7	PKCg	T674	Protein-serine kinase C gamma	P05129
878		8	8	PKCg	T674	Protein-serine kinase C gamma	P05129
879	PK086	8	9	PKCh	S674	Protein-serine kinase C eta	P24723
880		8	10	PKCh	S674	Protein-serine kinase C eta	P24723
881	PK085	1	1	PKCh	T655	Protein-serine kinase C eta	P24723
882		1	2	PKCh	T655	Protein-serine kinase C eta	P24723
883	NK138	1	3	PKCl/i	Pan-specific	Protein-serine kinase C lambda/iota	P41743
884		1	4	PKCl/i	Pan-specific	Protein-serine kinase C lambda/iota	P41743
885	PK087	1	5	PKCl	T555	Protein-serine kinase C lambda/iota	P41743
886		1	6	PKCl	T555	Protein-serine kinase C lambda/iota	P41743
887	NK139	1	7	PKC-nu (PKN3)	Pan-specific	Protein-serine kinase C nu	O94806
888		1	8	PKC-nu (PKN3)	Pan-specific	Protein-serine kinase C nu	O94806
889	NK140	1	9	PKCq	Pan-specific	Protein-serine kinase C theta	Q04759
890		1	10	PKCq	Pan-specific	Protein-serine kinase C theta	Q04759
891	PK089	2	1	PKCq	S676	Protein-serine kinase C theta	Q04759
892		2	2	PKCq	S676	Protein-serine kinase C theta	Q04759
893	PK090	2	3	PKCq	S695	Protein-serine kinase C theta	Q04759
894		2	4	PKCq	S695	Protein-serine kinase C theta	Q04759
895	PK088	2	5	PKCq	T538	Protein-serine kinase C theta	Q04759
896		2	6	PKCq	T538	Protein-serine kinase C theta	Q04759
897	NK141	2	7	PKCz	Pan-specific	Protein-serine kinase C zeta	Q05513
898		2	8	PKCz	Pan-specific	Protein-serine kinase C zeta	Q05513
899	PK091	2	9	PKCz/l	T410/T403	Protein-serine kinase C zeta/lambda	Q05513
900		2	10	PKCz/l	T410/T403	Protein-serine kinase C zeta/lambda	Q05513
901	NK142	3	1	PKCm (PKD)	Pan-specific	Protein-serine kinase C mu (Protein kinase D)	Q15139
902		3	2	PKCm (PKD)	Pan-specific	Protein-serine kinase C mu (Protein kinase D)	Q15139
903	PK092	3	3	PKCm (PKD)	S738+S742	Protein-serine kinase C mu (Protein kinase D)	Q15139
904		3	4	PKCm (PKD)	S738+S742	Protein-serine kinase C mu (Protein kinase D)	Q15139
905	PK093-1	3	5	PKCm (PKD)	S910	Protein-serine kinase C mu (Protein kinase D)	Q15139
906		3	6	PKCm (PKD)	S910	Protein-serine kinase C mu (Protein kinase D)	Q15139
907	PK093-2	3	7	PKCm (PKD)	S910	Protein-serine kinase C mu (Protein kinase D)	Q15139
908		3	8	PKCm (PKD)	S910	Protein-serine kinase C mu (Protein kinase D)	Q15139
909	NK143	3	9	PKG1	Pan-specific	Protein-serine kinase G1 (cGMP-dependent protein kinase)	Q13976
910		3	10	PKG1	Pan-specific	Protein-serine kinase G1 (cGMP-dependent protein kinase)	Q13976
911	NN115	4	1	PKM2	Pan-specific	Pyruvate kinase, isozymes M1/M2	P14618
912		4	2	PKM2	Pan-specific	Pyruvate kinase, isozymes M1/M2	P14618
913	NK148	4	3	PRK1 (PKN1)	Pan-specific	Protein kinase C-related protein-serine kinase 1	Q16512
914		4	4	PRK1 (PKN1)	Pan-specific	Protein kinase C-related protein-serine kinase 1	Q16512
915	NN116	4	5	PKA R1a	Pan-specific	cAMP-dependent protein kinase type I-alpha regulatory chain	P10644
916		4	6	PKA R1a	Pan-specific	cAMP-dependent protein kinase type I-alpha regulatory chain	P10644
917	NK144-1	4	7	PKR1	Pan-specific	Double stranded RNA dependent protein-serine kinase	P19525
918		4	8	PKR1	Pan-specific	Double stranded RNA dependent protein-serine kinase	P19525
919	PK094	4	9	PKR1	T451	Double stranded RNA dependent protein-serine kinase	P19525
920		4	10	PKR1	T451	Double stranded RNA dependent protein-serine kinase	P19525
921	NK145	5	1	Plk1	Pan-specific	Polo-like protein-serine kinase 1	P53350
922		5	2	Plk1	Pan-specific	Polo-like protein-serine kinase 1	P53350
923	PK117	5	3	Plk1	T210	Polo-like protein-serine kinase 1	P53350
924		5	4	Plk1	T210	Polo-like protein-serine kinase 1	P53350
925	NK146	5	5	Plk2	Pan-specific	Polo-like protein kinase 2 (serum -inducible kinase (SNK))	Q9NYY3
926		5	6	Plk2	Pan-specific	Polo-like protein kinase 2 (serum -inducible kinase (SNK))	Q9NYY3
927	NK147	5	7	Plk3	Pan-specific	Polo-like protein kinase 3 (cytokine- inducible kinase (CNK))	Q9H4B4
928		5	8	Plk3	Pan-specific	Polo-like protein kinase 3 (cytokine- inducible kinase (CNK))	Q9H4B4
929	NP009	5	9	PP1/Ca	Pan-specific	Protein-serine phosphatase 1 - catalytic subunit - alpha isoform	P62136
930		5	10	PP1/Ca	Pan-specific	Protein-serine phosphatase 1 - catalytic subunit - alpha isoform	P62136
931	PP001	6	1	PP1/Ca	T320	Protein-serine phosphatase 1 - catalytic subunit - alpha isoform	P62136
932		6	2	PP1/Ca	T320	Protein-serine phosphatase 1 - catalytic subunit - alpha isoform	P62136
933	NP010	6	3	PP1/Cb	Pan-specific	Protein-serine phosphatase 1 - catalytic subunit - beta isoform	P62140
934		6	4	PP1/Cb	Pan-specific	Protein-serine phosphatase 1 - catalytic subunit - beta isoform	P62140
935	NP011	6	5	PP1/Cg	Pan-specific	Protein-serine phosphatase 1 - catalytic subunit - gamma isoform	P36873
936		6	6	PP1/Cg	Pan-specific	Protein-serine phosphatase 1 - catalytic subunit - gamma isoform	P36873
937	NP012	6	7	PP2A/Aa/b	Pan-specific	Protein-serine phosphatase 2A - A regulatory subunit - alpha and beta isoforms	P30153
938		6	8	PP2A/Aa/b	Pan-specific	Protein-serine phosphatase 2A - A regulatory subunit - alpha and beta isoforms	P30153
939	NP013-NP014	6	9	PP2A/Ca	Pan-specific	Protein-serine phosphatase 2A - catalytic subunit alpha isoform	P67775
940		6	10	PP2A/Ca	Pan-specific	Protein-serine phosphatase 2A - catalytic subunit alpha isoform	P67775
941	NP015	7	1	PP2B/Aa	Pan-specific	Protein-serine phosphatase 2B - catalytic subunit - alpha isoform	Q08209
942		7	2	PP2B/Aa	Pan-specific	Protein-serine phosphatase 2B - catalytic subunit - alpha isoform	Q08209
943	NP016-NP031	7	3	PP2Ca/b	Pan-specific	Protein-serine phosphatase 2C - catalytic subunit - alpha/beta	P35813
944		7	4	PP2Ca/b	Pan-specific	Protein-serine phosphatase 2C - catalytic subunit - alpha/beta	P35813
945	NP018	7	5	PP2Cd	Pan-specific	Protein-serine phosphatase 2C - catalytic subunit - delta isoform	O15297
946		7	6	PP2Cd	Pan-specific	Protein-serine phosphatase 2C - catalytic subunit - delta isoform	O15297
947	NP019	7	7	PP4/A’2	Pan-specific	Protein-serine phosphatase 4 - regulatory subunit (PPX/A'2)	Q8TF05
948		7	8	PP4/A’2	Pan-specific	Protein-serine phosphatase 4 - regulatory subunit (PPX/A'2)	Q8TF05
949	NP020	7	9	PP4C	Pan-specific	Protein-serine phosphatase X - catalytic subunit (PPX/C)	P60510
950		7	10	PP4C	Pan-specific	Protein-serine phosphatase X - catalytic subunit (PPX/C)	P60510
951	NP021	8	1	PP5C	Pan-specific	Protein-serine phosphatase 5 - catalytic subunit (PPT)	P53041
952		8	2	PP5C	Pan-specific	Protein-serine phosphatase 5 - catalytic subunit (PPT)	P53041
953	NP022	8	3	PP6C	Pan-specific	Protein-serine phosphatase 6 - catalytic subunit (PPVC)	O00743
954		8	4	PP6C	Pan-specific	Protein-serine phosphatase 6 - catalytic subunit (PPVC)	O00743
955	PN062	8	5	PRAS40	T246	Proline-rich Akt substrate 40 kDa (Akt1S1)	Q96B36
956		8	6	PRAS40	T246	Proline-rich Akt substrate 40 kDa (Akt1S1)	Q96B36
957	PK095-PK096	8	7	PRK1/2 (PKN1/2)	T774	Protein kinase C-related protein-serine kinase 1/2	Q16512
958		8	8	PRK1/2 (PKN1/2)	T774	Protein kinase C-related protein-serine kinase 1/2	Q16512
959	NK149	8	9	PRK2	Pan-specific	Protein kinase C-related protein-serine kinase 2	Q16513
960		8	10	PRK2	Pan-specific	Protein kinase C-related protein-serine kinase 2	Q16513
961	NK150	1	1	PRKAB1	Pan-specific	5'-AMP-activated protein kinase (AMPK), beta-1 regulatory subunit	Q9Y478
962		1	2	PRKAB1	Pan-specific	5'-AMP-activated protein kinase (AMPK), beta-1 regulatory subunit	Q9Y478
963	NK151	1	3	PRKWNK4	Pan-specific	Putative protein-serine kinase WNK4	Q96J92
964		1	4	PRKWNK4	Pan-specific	Putative protein-serine kinase WNK4	Q96J92
965	PN104	1	5	Progesterone Receptor	S294	Progesterone receptor	P06401
966		1	6	Progesterone Receptor	S294	Progesterone receptor	P06401
967	NK152	1	7	PRP4K	Pan-specific	Protein-serine kinase PRP4 homolog	Q13523
968		1	8	PRP4K	Pan-specific	Protein-serine kinase PRP4 homolog	Q13523
969	NP023	1	9	PTEN	Pan-specific	Phosphatidylinositol-3,4,5-trisphosphate 3-phosphatase and protein phosphatase and tensin homolog deleted on chromosome 10	P60484
970		1	10	PTEN	Pan-specific	Phosphatidylinositol-3,4,5-trisphosphate 3-phosphatase and protein phosphatase and tensin homolog deleted on chromosome 10	P60484
971	PP002	2	1	PTEN	S370	Phosphatidylinositol-3,4,5-trisphosphate 3-phosphatase and protein phosphatase and tensin homolog deleted on chromosome 10	P60484
972		2	2	PTEN	S370	Phosphatidylinositol-3,4,5-trisphosphate 3-phosphatase and protein phosphatase and tensin homolog deleted on chromosome 10	P60484
973	PP003	2	3	PTEN	S380+S382+S385	Phosphatidylinositol-3,4,5-trisphosphate 3-phosphatase and protein phosphatase and tensin homolog deleted on chromosome 10	P60484
974		2	4	PTEN	S380+S382+S385	Phosphatidylinositol-3,4,5-trisphosphate 3-phosphatase and protein phosphatase and tensin homolog deleted on chromosome 10	P60484
975	NP024	2	5	PTP1B	Pan-specific	Protein-tyrosine phosphatase 1B	P18031
976		2	6	PTP1B	Pan-specific	Protein-tyrosine phosphatase 1B	P18031
977	NP025	2	7	PTP1C	Pan-specific	Protein-tyrosine phosphatase 1C (SHP1, SHPTP1)	P29350
978		2	8	PTP1C	Pan-specific	Protein-tyrosine phosphatase 1C (SHP1, SHPTP1)	P29350
979	NP026	2	9	PTP1D	Pan-specific	Protein-tyrosine phosphatase 1D (SHP2, SHPTP2, Syp, PTP2C)	Q06124
980		2	10	PTP1D	Pan-specific	Protein-tyrosine phosphatase 1D (SHP2, SHPTP2, Syp, PTP2C)	Q06124
981	NK025-1	3	1	CDK1 (CDC2)	Pan-specific	Cyclin-dependent protein-serine kinase 1	P06493
982		3	2	CDK1 (CDC2)	Pan-specific	Cyclin-dependent protein-serine kinase 1	P06493
983	NP027	3	3	PTP-PEST	Pan-specific	Protein-tyrosine phosphatase with PEST sequences (PTPG1, PTPN12)	Q05209
984		3	4	PTP-PEST	Pan-specific	Protein-tyrosine phosphatase with PEST sequences (PTPG1, PTPN12)	Q05209
985	NK153	3	5	PyDK2 (PDHK2)	Pan-specific	Pyruvate dehydrogenase kinase isoform 2	Q15119
986		3	6	PyDK2 (PDHK2)	Pan-specific	Pyruvate dehydrogenase kinase isoform 2	Q15119
987	NK154	3	7	Pyk2	Pan-specific	Protein-tyrosine kinase 2	Q14289
988		3	8	Pyk2	Pan-specific	Protein-tyrosine kinase 2	Q14289
989	PK097	3	9	Pyk2	Y579	Protein-tyrosine kinase 2	Q14289
990		3	10	Pyk2	Y579	Protein-tyrosine kinase 2	Q14289
991	PN063	4	1	Rac1/cdc42	S71	Ras-related C3 botulinum toxin substrate 1	P60953
992		4	2	Rac1/cdc42	S71	Ras-related C3 botulinum toxin substrate 1	P60953
993	PN064	4	3	Rad17	S645	Rad17 homolog	O75943
994		4	4	Rad17	S645	Rad17 homolog	O75943
995	NK155	4	5	Raf1	Pan-specific	Raf1 proto-oncogene-encoded protein-serine kinase	P04049
996		4	6	Raf1	Pan-specific	Raf1 proto-oncogene-encoded protein-serine kinase	P04049
997	PK098	4	7	Raf1	S259	Raf1 proto-oncogene-encoded protein-serine kinase	P04049
998		4	8	Raf1	S259	Raf1 proto-oncogene-encoded protein-serine kinase	P04049
999	NK156	4	9	RafB (Braf)	Pan-specific	RafB proto-oncogene-encoded protein-serine kinase	P15056
1000		4	10	RafB (Braf)	Pan-specific	RafB proto-oncogene-encoded protein-serine kinase	P15056
1001	NN093	5	1	Rb	Pan-specific	Retinoblastoma-associated protein 1	P06400
1002		5	2	Rb	Pan-specific	Retinoblastoma-associated protein 1	P06400
1003	PN066	5	3	Rb	S612	Retinoblastoma-associated protein 1	P06400
1004		5	4	Rb	S612	Retinoblastoma-associated protein 1	P06400
1005	PN068	5	5	Rb	S807	Retinoblastoma-associated protein 1	P06400
1006		5	6	Rb	S807	Retinoblastoma-associated protein 1	P06400
1007	PN069	5	7	Rb	S807+S811	Retinoblastoma-associated protein 1	P06400
1008		5	8	Rb	S807+S811	Retinoblastoma-associated protein 1	P06400
1009	PN070	5	9	Rb	T821	Retinoblastoma-associated protein 1	P06400
1010		5	10	Rb	T821	Retinoblastoma-associated protein 1	P06400
1011	PN071	6	1	Rb	T826	Retinoblastoma-associated protein 1	P06400
1012		6	2	Rb	T826	Retinoblastoma-associated protein 1	P06400
1013	PN067	6	3	Rb	S780	Retinoblastoma-associated protein 1	P06400
1014		6	4	Rb	S780	Retinoblastoma-associated protein 1	P06400
1015	PN072	6	5	Ret	S696	Ret receptor-tyrosine kinase	P07949
1016		6	6	Ret	S696	Ret receptor-tyrosine kinase	P07949
1017	NK158	6	7	RIPK1	Pan-specific	Receptor-interacting protein-serine kinase 1	Q13546
1018		6	8	RIPK1	Pan-specific	Receptor-interacting protein-serine kinase 1	Q13546
1019	PN065	6	9	Rb	T356	Retinoblastoma-associated protein 1	P06400
1020		6	10	Rb	T356	Retinoblastoma-associated protein 1	P06400
1021	NK159	7	1	ROKa (ROCK2)	Pan-specific	RhoA protein-serine kinase alpha	O75116
1022		7	2	ROKa (ROCK2)	Pan-specific	RhoA protein-serine kinase alpha	O75116
1023	NK162	7	3	ROR2	Pan-specific	ROR2 neurotrophic receptor-tyrosine kinase	Q01974
1024		7	4	ROR2	Pan-specific	ROR2 neurotrophic receptor-tyrosine kinase	Q01974
1025	NK163	7	5	ROS	Pan-specific	Orosomucoid 1 receptor-tyrosine kinase	P08922
1026		7	6	ROS	Pan-specific	Orosomucoid 1 receptor-tyrosine kinase	P08922
1027	NK126-1	7	7	PDK1	Pan-specific	3-phosphoinositide-dependent protein-serine kinase 1	O15530
1028		7	8	PDK1	Pan-specific	3-phosphoinositide-dependent protein-serine kinase 1	O15530
1029	PK116	7	9	mTOR (FRAP)	S2448	Mammalian target of rapamycin (FRAP)	P42345
1030		7	10	mTOR (FRAP)	S2448	Mammalian target of rapamycin (FRAP)	P42345
1031	NK164	8	1	RSK1	Pan-specific	Ribosomal S6 protein-serine kinase 1	Q15418
1032		8	2	RSK1	Pan-specific	Ribosomal S6 protein-serine kinase 1	Q15418
1033	NK165	8	3	RSK2	Pan-specific	Ribosomal S6 protein-serine kinase 2	P51812
1034		8	4	RSK2	Pan-specific	Ribosomal S6 protein-serine kinase 2	P51812
1035	PK101-1	8	5	RSK1/2	S380/S386	Ribosomal S6 protein-serine kinase 1/2	Q15418
1036		8	6	RSK1/2	S380/S386	Ribosomal S6 protein-serine kinase 1/2	Q15418
1037	PK099	8	7	RSK1/2	S221/S227	Ribosomal S6 protein-serine kinase 1/2	Q15418
1038		8	8	RSK1/2	S221/S227	Ribosomal S6 protein-serine kinase 1/2	Q15418
1039	PK100	8	9	RSK1/2	S363/S369	Ribosomal S6 protein-serine kinase 1/2	Q15418
1040		8	10	RSK1/2	S363/S369	Ribosomal S6 protein-serine kinase 1/2	Q15418
1041	PK101-2	1	1	RSK1/2	S380/S386	Ribosomal S6 protein-serine kinase 1/2	Q15418
1042		1	2	RSK1/2	S380/S386	Ribosomal S6 protein-serine kinase 1/2	Q15418
1043	PK103	1	3	RSK1/3	T359/T365	Ribosomal S6 protein-serine kinase 1/3	Q15418
1044		1	4	RSK1/3	T359/T365	Ribosomal S6 protein-serine kinase 1/3	Q15418
1045	PK102	1	5	RSK1/2/3	T573/T577/T570	Ribosomal S6 protein-serine kinase 1/2/3	Q15418
1046		1	6	RSK1/2/3	T573/T577/T570	Ribosomal S6 protein-serine kinase 1/2/3	Q15418
1047	NK166	1	7	RSK4	Pan-specific	Ribosomal S6 protein-serine kinase 4 (alpha 6)	Q9UK32
1048		1	8	RSK4	Pan-specific	Ribosomal S6 protein-serine kinase 4 (alpha 6)	Q9UK32
1049	NK167	1	9	RYK	Pan-specific	RYK tyrosine-protein kinase	P34925
1050		1	10	RYK	Pan-specific	RYK tyrosine-protein kinase	P34925
1051	PN073	2	1	S6	S235	40S ribosomal protein S6	P62753
1052		2	2	S6	S235	40S ribosomal protein S6	P62753
1053	NK168-NK169	2	3	S6Ka/b (p70 S6Ka)	Pan-specific	p70 ribosomal protein-serine S6 kinase alpha/beta	P23443
1054		2	4	S6Ka/b (p70 S6Ka)	Pan-specific	p70 ribosomal protein-serine S6 kinase alpha/beta	P23443
1055	PK106	2	5	S6Ka (p70/p85 S6Ka)	T389	p70/p85 ribosomal protein-serine S6 kinase alpha	P23443
1056		2	6	S6Ka (p70/p85 S6Ka)	T389	p70/p85 ribosomal protein-serine S6 kinase alpha	P23443
1057	PK105	2	7	S6Ka (p70/p85 S6Ka)	T421+S424	p70/p85 ribosomal protein-serine S6 kinase alpha	P23443
1058		2	8	S6Ka (p70/p85 S6Ka)	T421+S424	p70/p85 ribosomal protein-serine S6 kinase alpha	P23443
1059	PK104	2	9	S6Ka (p70/p85 S6Ka)	T229	p70/p85 ribosomal protein-serine S6 kinase alpha	P23443
1060		2	10	S6Ka (p70/p85 S6Ka)	T229	p70/p85 ribosomal protein-serine S6 kinase alpha	P23443
1063	NK169	3	3	S6Kb (p70 S6Kb)	Pan-specific	p70 ribosomal protein-serine S6 kinase beta	Q9UBS0
1064		3	4	S6Kb (p70 S6Kb)	Pan-specific	p70 ribosomal protein-serine S6 kinase beta	Q9UBS0
1065	NK170	3	5	SGK3	Pan-specific	Serum/glucocorticoid regulated kinase 3	Q96BR1
1066		3	6	SGK3	Pan-specific	Serum/glucocorticoid regulated kinase 3	Q96BR1
1067	PN074	3	7	Shc1	Y349+Y350	SH2 domain-containing transforming protein 1	P29353
1068		3	8	Shc1	Y349+Y350	SH2 domain-containing transforming protein 1	P29353
1069	PP004	3	9	SHP2	S576	Protein-tyrosine phosphatase 1D (SHP2, SHPTP2, Syp, PTP2C)	Q06124
1070		3	10	SHP2	S576	Protein-tyrosine phosphatase 1D (SHP2, SHPTP2, Syp, PTP2C)	Q06124
1071	NN094	4	1	SIRPa1	Pan-specific	Signal regulatory protein substrate of PTP1D phosphatase (SHPS1)	P78324
1072		4	2	SIRPa1	Pan-specific	Signal regulatory protein substrate of PTP1D phosphatase (SHPS1)	P78324
1073	NK171	4	3	SLK	Pan-specific	STE20-like protein-serine kinase	Q9H2G2
1074		4	4	SLK	Pan-specific	STE20-like protein-serine kinase	Q9H2G2
1075	NN095	4	5	Smac/DIABLO	Pan-specific	Second mitochondria-derived activator of caspase	Q9NR28
1076		4	6	Smac/DIABLO	Pan-specific	Second mitochondria-derived activator of caspase	Q9NR28
1077	PN075	4	7	Smad1/5/9	S463+S465/S463+S465/S465+S467	SMA- and mothers against decapentaplegic homologs 1/5/9	Q15797
1078		4	8	Smad1/5/9	S463+S465/S463+S465/S465+S467	SMA- and mothers against decapentaplegic homologs 1/5/9	Q15797
1079	PN076	4	9	Smad2	S465+S467	SMA- and mothers against decapentaplegic homolog 2	Q15796
1080		4	10	Smad2	S465+S467	SMA- and mothers against decapentaplegic homolog 2	Q15796
1081	NN097	5	1	SOCS4	Pan-specific	Suppressor of cytokine signalling 4 (SOCS7)	Q8WXH5
1082		5	2	SOCS4	Pan-specific	Suppressor of cytokine signalling 4 (SOCS7)	Q8WXH5
1083	NN098	5	3	SOD (Cu/Zn)	Pan-specific	Superoxide dismutase 1	P00441
1084		5	4	SOD (Cu/Zn)	Pan-specific	Superoxide dismutase 1	P00441
1085	NN099	5	5	SODD	Pan-specific	Silencer of death domains (Bcl2 associated athanogene 4 (BAG4))	O95429
1086		5	6	SODD	Pan-specific	Silencer of death domains (Bcl2 associated athanogene 4 (BAG4))	O95429
1087	PN077	5	7	SOX9	S181	SRY (sex determining region Y)-box 9 (campomelic dysplasia, autosomal sex-reversal)	P48436
1088		5	8	SOX9	S181	SRY (sex determining region Y)-box 9 (campomelic dysplasia, autosomal sex-reversal)	P48436
1089	NN100	5	9	SPHK1	Pan-specific	Sphingosine kinase 1	Q9NYA1
1090		5	10	SPHK1	Pan-specific	Sphingosine kinase 1	Q9NYA1
1091	NN101	6	1	SPHK2	Pan-specific	Sphingosine kinase 2	Q9NRA0
1092		6	2	SPHK2	Pan-specific	Sphingosine kinase 2	Q9NRA0
1093	NK172	6	3	Src	Pan-specific	Src proto-oncogene-encoded protein-tyrosine kinase	P12931
1094		6	4	Src	Pan-specific	Src proto-oncogene-encoded protein-tyrosine kinase	P12931
1095	PK107	6	5	Src	Y418	Src proto-oncogene-encoded protein-tyrosine kinase	P12931
1096		6	6	Src	Y418	Src proto-oncogene-encoded protein-tyrosine kinase	P12931
1097	PK108	6	7	Src	Y529	Src proto-oncogene-encoded protein-tyrosine kinase	P12931
1098		6	8	Src	Y529	Src proto-oncogene-encoded protein-tyrosine kinase	P12931
1099	NN102	6	9	STAT1a/b	Pan-specific	Signal transducer and activator of transcription 1 alpha/beta	P42224
1100		6	10	STAT1a/b	Pan-specific	Signal transducer and activator of transcription 1 alpha/beta	P42224
1101	PN078	7	1	STAT1	S727	Signal transducer and activator of transcription 1	P42224
1102		7	2	STAT1	S727	Signal transducer and activator of transcription 1	P42224
1103	PN082	7	3	STAT3	Y705	Signal transducer and activator of transcription 3	P40763
1104		7	4	STAT3	Y705	Signal transducer and activator of transcription 3	P40763
1105	PN079	7	5	STAT1	Y701	Signal transducer and activator of transcription 1	P42224
1106		7	6	STAT1	Y701	Signal transducer and activator of transcription 1	P42224
1107	NN103	7	7	STAT2	Pan-specific	Signal transducer and activator of transcription 2	P52630
1108		7	8	STAT2	Pan-specific	Signal transducer and activator of transcription 2	P52630
1109	PN080	7	9	STAT2	Y690	Signal transducer and activator of transcription 2	P52630
1110		7	10	STAT2	Y690	Signal transducer and activator of transcription 2	P52630
1111	NN104	8	1	STAT3	Pan-specific	Signal transducer and activator of transcription 3 (acute phase response factor)	P40763
1112		8	2	STAT3	Pan-specific	Signal transducer and activator of transcription 3 (acute phase response factor)	P40763
1113	PN081	8	3	STAT3	S727	Signal transducer and activator of transcription 3 (acute phase response factor)	P40763
1114		8	4	STAT3	S727	Signal transducer and activator of transcription 3 (acute phase response factor)	P40763
1115	NN117	8	5	STAT4	Pan-specific	Signal transducer and activator of transcription 4 (acute phase response factor)	Q14765
1116		8	6	STAT4	Pan-specific	Signal transducer and activator of transcription 4 (acute phase response factor)	Q14765
1117	NN105	8	7	STAT5A	Pan-specific	Signal transducer and activator of transcription 5A	P42229
1118		8	8	STAT5A	Pan-specific	Signal transducer and activator of transcription 5A	P42229
1119	PN083	8	9	STAT5A	Y694	Signal transducer and activator of transcription 5A	P42229
1120		8	10	STAT5A	Y694	Signal transducer and activator of transcription 5A	P42229
1121	NN106	1	1	STAT5B	Pan-specific	Signal transducer and activator of transcription 5B	P51692
1122		1	2	STAT5B	Pan-specific	Signal transducer and activator of transcription 5B	P51692
1123	NN107	1	3	STAT6	Pan-specific	Signal transducer and activator of transcription 6	P42226
1124		1	4	STAT6	Pan-specific	Signal transducer and activator of transcription 6	P42226
1125	NN108	1	5	STI1	Pan-specific	Stress induced phosphoprotein 1 (Hsc70/Hsp90 organizing protein (Hop))	P31948
1126		1	6	STI1	Pan-specific	Stress induced phosphoprotein 1 (Hsc70/Hsp90 organizing protein (Hop))	P31948
1127	NK173	1	7	STK33	Pan-specific	FLJ35932 protein-serine kinase	Q8NEF5
1128		1	8	STK33	Pan-specific	FLJ35932 protein-serine kinase	Q8NEF5
1129	NK174	1	9	Syk	Pan-specific	Spleen protein-tyrosine kinase	P43405
1130		1	10	Syk	Pan-specific	Spleen protein-tyrosine kinase	P43405
1131	PN111	2	1	Synapsin 1	S605	Synapsin 1 isoform Ia	P17600
1132		2	2	Synapsin 1	S605	Synapsin 1 isoform Ia	P17600
1133	PN084	2	3	Synapsin 1	S9	Synapsin 1 isoform Ia	P17600
1134		2	4	Synapsin 1	S9	Synapsin 1 isoform Ia	P17600
1135	NK175-1	2	5	TAK1	Pan-specific	TGF-beta-activated protein-serine kinase 1	O43318
1136		2	6	TAK1	Pan-specific	TGF-beta-activated protein-serine kinase 1	O43318
1137	NK175-2	2	7	TAK1	Pan-specific	TGF-beta-activated protein-serine kinase 1	O43318
1138		2	8	TAK1	Pan-specific	TGF-beta-activated protein-serine kinase 1	O43318
1139	PN107	2	9	Tau	S738	Microtubule-associated protein tau	P10636
1140		2	10	Tau	S738	Microtubule-associated protein tau	P10636
1141	PN085	3	1	Tau	S515	Microtubule-associated protein tau	P10636
1142		3	2	Tau	S515	Microtubule-associated protein tau	P10636
1143	PN086	3	3	Tau	S515+S518	Microtubule-associated protein tau	P10636
1144		3	4	Tau	S515+S518	Microtubule-associated protein tau	P10636
1145	PN106	3	5	Tau	S518	Microtubule-associated protein tau	P10636
1146		3	6	Tau	S518	Microtubule-associated protein tau	P10636
1147	PN088	3	7	Tau	S530	Microtubule-associated protein tau	P10636
1148		3	8	Tau	S530	Microtubule-associated protein tau	P10636
1149	PN089	3	9	Tau	S578	Microtubule-associated protein tau	P10636
1150		3	10	Tau	S578	Microtubule-associated protein tau	P10636
1151	PN090	4	1	Tau	S712	Microtubule-associated protein tau	P10636
1152		4	2	Tau	S712	Microtubule-associated protein tau	P10636
1153	PN091	4	3	Tau	S716	Microtubule-associated protein tau	P10636
1154		4	4	Tau	S716	Microtubule-associated protein tau	P10636
1155	PN092	4	5	Tau	S720	Microtubule-associated protein tau	P10636
1156		4	6	Tau	S720	Microtubule-associated protein tau	P10636
1157	PN108	4	7	Tau	T547	Microtubule-associated protein tau	P10636
1158		4	8	Tau	T547	Microtubule-associated protein tau	P10636
1159	NN109-1	4	9	TBK1	Pan-specific	Tank-binding protein 1	Q9UHD2
1160		4	10	TBK1	Pan-specific	Tank-binding protein 1	Q9UHD2
1161	NN109-2	5	1	TBK1	Pan-specific	Tank-binding protein 1	Q9UHD2
1162		5	2	TBK1	Pan-specific	Tank-binding protein 1	Q9UHD2
1163	NK176	5	3	TEK (TIE2)	Pan-specific	Angiopoietin-1 receptor-tyrosine kinase	Q02763
1164		5	4	TEK (TIE2)	Pan-specific	Angiopoietin-1 receptor-tyrosine kinase	Q02763
1165	NK177-1			Tlk1	Pan-specific	Antibody not available	Q9UKI8
1166				Tlk1	Pan-specific	Antibody not available	Q9UKI8
1167	NK177	5	7	Tlk1	Pan-specific	Tousled-like protein-serine kinase 1	Q9UKI8
1168		5	8	Tlk1	Pan-specific	Tousled-like protein-serine kinase 1	Q9UKI8
1169	NN110	5	9	TRADD	Pan-specific	Tumor necrosis factor receptor type 1 associated DEATH domain protein	Q15628
1170		5	10	TRADD	Pan-specific	Tumor necrosis factor receptor type 1 associated DEATH domain protein	Q15628
1171	NN111	6	1	Trail	Pan-specific	Tumor necrosis factor-related apoptosis-inducing ligand	P50591
1172		6	2	Trail	Pan-specific	Tumor necrosis factor-related apoptosis-inducing ligand	P50591
1173	NK178	6	3	TrkA	Pan-specific	Nerve growth factor (NGF) receptor- tyrosine kinase	P04629
1174		6	4	TrkA	Pan-specific	Nerve growth factor (NGF) receptor- tyrosine kinase	P04629
1175	NK179	6	5	TrkB	Pan-specific	BNDF/NT3/4/5 receptor- tyrosine kinase	Q16620
1176		6	6	TrkB	Pan-specific	BNDF/NT3/4/5 receptor- tyrosine kinase	Q16620
1177	NK180	6	7	TTK	Pan-specific	Dual specificity protein kinase	P33981
1178		6	8	TTK	Pan-specific	Dual specificity protein kinase	P33981
1179	NK181	6	9	Tyk2	Pan-specific	Protein-tyrosine kinase 2 (Jak-related)	P29597
1180		6	10	Tyk2	Pan-specific	Protein-tyrosine kinase 2 (Jak-related)	P29597
1181	NK183-1	7	1	Tyro10 (DDR2)	Pan-specific	Neurotrophic receptor-tyrosine kinase of discoidin domain receptor family, member 2 precursor	Q16832
1182		7	2	Tyro10 (DDR2)	Pan-specific	Neurotrophic receptor-tyrosine kinase of discoidin domain receptor family, member 2 precursor	Q16832
1183	NK183-2	7	3	Tyro10 (DDR2)	Pan-specific	Neurotrophic receptor-tyrosine kinase of discoidin domain receptor family, member 2 precursor	Q16832
1184		7	4	Tyro10 (DDR2)	Pan-specific	Neurotrophic receptor-tyrosine kinase of discoidin domain receptor family, member 2 precursor	Q16832
1185	PN109	7	5	Tyrosine Hydroxylase	S18	Tyrosine hydroxylase isoform a	P07101
1186		7	6	Tyrosine Hydroxylase	S18	Tyrosine hydroxylase isoform a	P07101
1187	PN093	7	7	Tyrosine Hydroxylase	S70	Tyrosine hydroxylase isoform a	P07101
1188		7	8	Tyrosine Hydroxylase	S70	Tyrosine hydroxylase isoform a	P07101
1189	PK110	7	9	VEGFR2 (KDR)	Y1054	Vascular endothelial growth factor receptor-tyrosine kinase 2 (Flk1)	P35968
1190		7	10	VEGFR2 (KDR)	Y1054	Vascular endothelial growth factor receptor-tyrosine kinase 2 (Flk1)	P35968
1191	PK111	8	1	VEGFR2 (KDR)	Y1054+Y1059	Vascular endothelial growth factor receptor-tyrosine kinase 2 (Flk1)	P35968
1192		8	2	VEGFR2 (KDR)	Y1054+Y1059	Vascular endothelial growth factor receptor-tyrosine kinase 2 (Flk1)	P35968
1193	NP030	8	3	VHR	Pan-specific	Dual specificity protein phosphatase 3	P51452
1194		8	4	VHR	Pan-specific	Dual specificity protein phosphatase 3	P51452
1195	PN094	8	5	Vimentin	S33	Vimentin	P08670
1196		8	6	Vimentin	S33	Vimentin	P08670
1197	PN095	8	7	Vinculin	Y821	Vinculin	P18206
1198		8	8	Vinculin	Y821	Vinculin	P18206
1199	NK184	8	9	Vrk1	Pan-specific	Vaccinia related protein-serine kinase 1	Q99986
1200		8	10	Vrk1	Pan-specific	Vaccinia related protein-serine kinase 1	Q99986
1201	NK185	1	1	Wee1	Pan-specific	Wee1 protein-tyrosine kinase	P30291
1202		1	2	Wee1	Pan-specific	Wee1 protein-tyrosine kinase	P30291
1203	NN112	1	3	XIAP	Pan-specific	X-linked inhibitor of apoptosis protein (baculoviral IAP repeat-containing 4)	P98170
1204		1	4	XIAP	Pan-specific	X-linked inhibitor of apoptosis protein (baculoviral IAP repeat-containing 4)	P98170
1205	NK186	1	5	Yes	Pan-specific	Yamaguchi sarcoma proto-oncogene-encoded tyrosine kinase	P07947
1206		1	6	Yes	Pan-specific	Yamaguchi sarcoma proto-oncogene-encoded tyrosine kinase	P07947
1207	NK187	1	7	ZAP70	Pan-specific	Zeta-chain (TCR) associated protein-tyrosine kinase, 70 kDa	P43403
1208		1	8	ZAP70	Pan-specific	Zeta-chain (TCR) associated protein-tyrosine kinase, 70 kDa	P43403
1209	PK112	1	9	ZAP70	Y292	Zeta-chain (TCR) associated protein-tyrosine kinase, 70 kDa	P43403
1210		1	10	ZAP70	Y292	Zeta-chain (TCR) associated protein-tyrosine kinase, 70 kDa	P43403
1211	PK113	2	1	ZAP70	Y315+Y319	Zeta-chain (TCR) associated protein-tyrosine kinase, 70 kDa	P43403
1212		2	2	ZAP70	Y315+Y319	Zeta-chain (TCR) associated protein-tyrosine kinase, 70 kDa	P43403
1213	PK109	2	3	ZAP70/Syk	Y319/Y352	Zeta-chain (TCR) associated protein-tyrosine kinase, 70 kDa/Spleen protein-tyrosine kinase	P43403
1214		2	4	ZAP70/Syk	Y319/Y352	Zeta-chain (TCR) associated protein-tyrosine kinase, 70 kDa/Spleen protein-tyrosine kinase	P43403
1215	NK188-1	2	5	ZIPK	Pan-specific	ZIP kinase (death associated protein-serine kinase 3 (DAPK3))	O43293
1216		2	6	ZIPK	Pan-specific	ZIP kinase (death associated protein-serine kinase 3 (DAPK3))	O43293
1219	NK188-2	2	9	ZIPK	Pan-specific	ZIP kinase (death associated protein-serine kinase 3 (DAPK3))	O43293
1220		2	10	ZIPK	Pan-specific	ZIP kinase (death associated protein-serine kinase 3 (DAPK3))	O43293
1231	NN066	4	1	Jun	Pan-specific	Jun proto-oncogene-encoded AP1 transcription factor	P05412
1232		4	2	Jun	Pan-specific	Jun proto-oncogene-encoded AP1 transcription factor	P05412
1233	PN005	4	3	Arrestin b1	Pan-specific	Arrestin beta 1	P49407
1234		4	4	Arrestin b1	Pan-specific	Arrestin beta 1	P49407
1235	NN024	4	5	Cdc42	Pan-specific	Cell division control protein 42 homolog	P60953
1236		4	6	Cdc42	Pan-specific	Cell division control protein 42 homolog	P60953
1237	NN037	4	7	Dok1	Pan-specific	Docking protein 1	Q99704
1238		4	8	Dok1	Pan-specific	Docking protein 1	Q99704
1239	NN086	4	9	Paxillin	Pan-specific	Paxillin 1	P49023
1240		4	10	Paxillin	Pan-specific	Paxillin 1	P49023
1241	NN022	5	1	Caveolin 2	Pan-specific	Caveolin 2	P51636
1242		5	2	Caveolin 2	Pan-specific	Caveolin 2	P51636
1243	NN026	5	3	Cofilin	Pan-specific	Cofilin 1	P23528
1244		5	4	Cofilin	Pan-specific	Cofilin 1	P23528
1245	NN039	5	5	eIF4E	Pan-specific	Eukaryotic translation initiation factor 4 (mRNA cap binding protein)	P06730
1246		5	6	eIF4E	Pan-specific	Eukaryotic translation initiation factor 4 (mRNA cap binding protein)	P06730
1247	NN096	5	7	Smad2/3	Pan-specific	SMA- and mothers against decapentaplegic homolog 2/3	Q15796
1248		5	8	Smad2/3	Pan-specific	SMA- and mothers against decapentaplegic homolog 2/3	Q15796
1249	NK005	5	9	AMPKb	Pan-specific	5'-AMP-activated protein kinase subunit beta-1	Q9Y478
1250		5	10	AMPKb	Pan-specific	5'-AMP-activated protein kinase subunit beta-1	Q9Y478
1251	NK093	6	1	LIMK1	Pan-specific	LIM domain kinase 1	P53667
1252		6	2	LIMK1	Pan-specific	LIM domain kinase 1	P53667
1253	NN092	6	3	Rac1	Pan-specific	Ras-related C3 botulinum toxin substrate 1	P60953
1254		6	4	Rac1	Pan-specific	Ras-related C3 botulinum toxin substrate 1	P60953
1255	NK182	6	5	Tyro3	Pan-specific	Tyrosine-protein kinase receptor TYRO3	Q06418
1256		6	6	Tyro3	Pan-specific	Tyrosine-protein kinase receptor TYRO3	Q06418
1257	NK043	6	7	CPG16/CaMKinase VI	Pan-specific	Serine/threonine-protein kinase DCAMKL1	O08875
1258		6	8	CPG16/CaMKinase VI	Pan-specific	Serine/threonine-protein kinase DCAMKL1	O08875
1259	NK102	6	9	MEK3b (MAP2K3)	Pan-specific	MAPK/ERK protein-serine kinase 3 beta isoform (MKK3 beta)	P46734
1260		6	10	MEK3b (MAP2K3)	Pan-specific	MAPK/ERK protein-serine kinase 3 beta isoform (MKK3 beta)	P46734
1261	NK157	7	1	RIP2/RICK	Pan-specific	Receptor-interacting serine/threonine-protein kinase 2 (RIPK2)	O43353
1262		7	2	RIP2/RICK	Pan-specific	Receptor-interacting serine/threonine-protein kinase 2 (RIPK2)	O43353
1265	NK077	7	5	IKKg/NEMO	Pan-specific	I-kappa-B kinase gamma/NF-kappa-B essential modulator(NEMO)	Q9Y6K9
1266		7	6	IKKg/NEMO	Pan-specific	I-kappa-B kinase gamma/NF-kappa-B essential modulator(NEMO)	Q9Y6K9
1267	NK115	7	7	MST3	Pan-specific	Mammalian STE20-like protein-serine kinase 3	Q9Y6E0
1268		7	8	MST3	Pan-specific	Mammalian STE20-like protein-serine kinase 3	Q9Y6E0
1269	NK160	7	9	ROKb (ROCK1)	Pan-specific	RhoA protein-serine kinase beta	Q13464
1270		7	10	ROKb (ROCK1)	Pan-specific	Rho-associated protein kinase 1	Q13464
1273	NK079	8	3	IR	Pan-specific	Insulin receptor beta chain	P06213
1274		8	4	IR	Pan-specific	Insulin receptor beta chain	P06213
1275	NN089	8	5	PI3K	Pan-specific	Phosphatidylinositol 3-kinase regulatory subunit alpha	P27986
1276		8	6	PI3K	Pan-specific	Phosphatidylinositol 3-kinase regulatory subunit alpha	P27986
1277	NK161	8	7	RONa	Pan-specific	Macrophage-stimulating protein receptor alpha chain	Q04912
1278		8	8	RONa	Pan-specific	Macrophage-stimulating protein receptor alpha chain	Q04912
