# Supplementary material for: Protective effects of a compound herbal extract (Tong Xin Luo) on free fatty acid induced endothelial injury: Implications of antioxidant system
Source: BMC Complement Altern Med. 2008 Jul 14;8:39. doi: 10.1186/1472-6882-8-39 (PMC2478673; doi:10.1186/1472-6882-8-39)
Supplement: Additional file 3 — Protein expressions with significant changes in cultured human endothelial cells exposed to PA with or without TXL and vehicle controls detected by Kinex antibody microarray. [file 1472-6882-8-39-S3.xls]

## Sheet: Sheet3
Target Protein Name	Phospho Site	Full Target Protein Name	TXL/PA	TXL/Blank	PA/Blank	Eth/Blank	TXL/PA-PA/B
BLK	Pan-specific	B lymphoid tyrosine kinase	0.501318	2.38066	4.74879	2.65744	-4.24747
B23 (NPM)	T199	B23 (nucleophosmin, numatrin, nucleolar protein NO38)	0.655859	3.11708	4.75266	2.69595	-4.09681
PKCq	S695	Protein-serine kinase C theta	0.247552	0.977789	3.94983	1.14853	-3.70228
PDGFRa/b	Y572+Y574/Y579+Y581	Platelet-derived growth factor receptor kinase alpha/beta	0.289557	1.15537	3.99014	2.59174	-3.70058
Haspin	Pan-specific	Haploid germ cell-specific nuclear protein-serine kinase	0.517275	2.15513	4.16631	2.18746	-3.64904
ROS	Pan-specific	Orosomucoid 1 receptor-tyrosine kinase	0.332954	1.25842	3.77957	2.9806	-3.44661
PTEN	S380+S382+S385	Phosphatidylinositol-3,4,5-trisphosphate 3-phosphatase and protein phosphatase and tensin homolog deleted on chromosome 10	0.72477	2.86476	3.95264	3.10833	-3.22787
PKA R2a	Pan-specific	cAMP-dependent protein-serine kinase regulatory type 2 subunit alpha	0.412787	1.21503	2.94347	1.39071	-2.53068
RSK4	Pan-specific	Ribosomal S6 protein-serine kinase 4 (alpha 6)	0.393428	1.08616	2.76076	1.16122	-2.36733
p38d MAPK	Pan-specific	Mitogen-activated protein-serine kinase p38 delta (MAPK13)	0.330403	0.879606	2.66222	1.24619	-2.33182
PI4K2b	Pan-specific	Phosphatidylinositol 4-kinase type 2 beta	0.522567	1.45666	2.78751	1.14483	-2.26495
PKCb2	T641	Protein-serine kinase C beta 2	0.746191	2.20029	2.9487	1.87607	-2.20251
PI4KCB	Pan-specific	Phosphatidylinositol 4-kinase, catalytic, beta polypeptide	0.248829	0.604958	2.43122	0.829586	-2.18239
S6Ka (p70/p85 S6Ka)	T229	p70/p85 ribosomal protein-serine S6 kinase alpha	0.983893	3.11483	3.16582	3.02746	-2.18192
CDK6	Pan-specific	Cyclin-dependent protein-serine kinase 6	0.601161	1.65861	2.75901	1.90967	-2.15785
PED15 (PEA15)	S116	Phosphoprotein-enriched in diabetes/astrocytes 15	0.46737	1.2108	2.59066	2.751	-2.12329
IR/IGF1R (INSR)	Y1189/Y1190	Insulin receptor/Insulin-like growth factor 1 receptor	0.439339	1.12371	2.55774	1.0272	-2.1184
MEKK4 (MAP3K4)	Pan-specific	MAPK/ERK kinase kinase 4	0.350668	0.862103	2.45846	1.29432	-2.10779
RIPK1	Pan-specific	Receptor-interacting protein-serine kinase 1	0.620415	1.60765	2.59125	1.68412	-1.97083
ATF2	T51+T53	Activating transcription factor 2 (CRE-BP1)	0.59506	1.50536	2.52977	2.65804	-1.93471
PTEN	S370	Phosphatidylinositol-3,4,5-trisphosphate 3-phosphatase and protein phosphatase and tensin homolog deleted on chromosome 10	0.822276	2.23797	2.72168	3.51593	-1.89941
PTP-PEST	Pan-specific	Protein-tyrosine phosphatase with PEST sequences (PTPG1, PTPN12)	0.553553	1.33819	2.41745	1.6872	-1.8639
Dab1	Y198	Disabled homolog 1	0.540157	1.29009	2.38835	1.89797	-1.84819
p53	S392	Tumor suppressor protein p53 (antigenNY-CO-13)	0.337341	0.709145	2.10216	0.726754	-1.76482
LATS1	Pan-specific	Large tumor suppressor 1 protein-serine kinase (WARTS)	0.390377	0.838679	2.14838	0.79667	-1.758
RSK1/2	S363/S369	Ribosomal S6 protein-serine kinase 1/2	0.611332	1.35273	2.21276	2.01414	-1.60143
Hsp70	Pan-specific	Heat shock 70 kDa protein 1	0.629127	1.40328	2.23052	1.61977	-1.60139
Bcl-xL	Pan-specific	Bcl2-like protein 1	0.589707	1.28414	2.17759	1.5357	-1.58788
Tau	S716	Microtubule-associated protein tau	0.901483	2.24247	2.48753	1.89069	-1.58605
CREB1	S133	cAMP response element binding protein 1	0.722072	1.65752	2.2955	2.16142	-1.57343
SHP2	S576	Protein-tyrosine phosphatase 1D (SHP2, SHPTP2, Syp, PTP2C)	0.731944	1.64909	2.25303	2.04837	-1.52109
MEK3b (MAP2K3)	Pan-specific	MAPK/ERK protein-serine kinase 3 beta isoform (MKK3 beta)	0.785259	1.81091	2.30614	1.69051	-1.52088
Fos	T232	Fos-c FBJ murine osteosarcoma oncoprotein-related transcription factor	0.485632	0.973639	2.00489	1.40372	-1.51926
Integrin b1	S785	Integrin beta 1 (fibronectin receptor beta subunit, CD29 antigen)	0.482546	0.962064	1.99373	1.33341	-1.51118
Tau	T547	Microtubule-associated protein tau	0.586542	1.23035	2.09763	0.830629	-1.51109
Tau	S712	Microtubule-associated protein tau	0.47214	0.926613	1.96258	1.17367	-1.49044
FasL	Pan-specific	Tumor necrosis factor ligand, member 6	0.636849	1.34618	2.11381	2.27729	-1.47696
PyDK2 (PDHK2)	Pan-specific	Pyruvate dehydrogenase kinase isoform 2	0.635468	1.3184	2.07468	0.850323	-1.43921
Tau	S515	Microtubule-associated protein tau	0.829481	1.87489	2.26031	1.64947	-1.43083
Jun	Pan-specific	Jun proto-oncogene-encoded AP1 transcription factor	0.798398	1.76454	2.2101	2.02053	-1.41171
ILK1	Pan-specific	Integrin-linked protein-serine kinase 1	0.447774	0.822088	1.83595	0.782982	-1.38817
DFF45/35	Pan-specific	DNA fragmentation factor alpha (ICAD) 45/35-kDa subunit	0.268223	0.441286	1.64522	0.859048	-1.37699
PKA Ca/b	Pan-specific	cAMP-dependent protein-serine kinase catalytic subunit alpha/beta	0.550136	1.03552	1.8823	1.52117	-1.33216
MEK6 (MAP2K6)	Pan-specific	MAPK/ERK protein-serine kinase 6 (MKK6)	0.555013	1.04666	1.88582	1.10991	-1.33081
VHR	Pan-specific	Dual specificity protein phosphatase 3	0.860189	1.8733	2.17777	2.30759	-1.31758
CDK1/2	T14+Y15	Cyclin-dependent protein-serine kinase 1/2	0.706161	1.36488	1.93282	0.922199	-1.22666
p53	S392	Tumor suppressor protein p53 (antigenNY-CO-13)	0.664643	1.25518	1.88851	1.17331	-1.22386
Bcl2	Pan-specific	B-cell lymphoma protein 2 alpha	0.651073	1.18937	1.82678	2.23954	-1.17571
p38a MAPK	T180+Y182	Mitogen-activated protein-serine kinase p38 alpha	0.677513	1.25401	1.8509	1.37724	-1.17339
PKCl	T555	Protein-serine kinase C lambda/iota	0.792937	1.49206	1.88169	1.5283	-1.08876
PARP1	Pan-specific	Poly [ADP-ribose] polymerase 1 (ADPRT)	0.492014	0.774188	1.57351	1.2196	-1.08149
RIP2/RICK	Pan-specific	Receptor-interacting serine/threonine-protein kinase 2 (RIPK2)	1.01824	2.11663	2.07872	2.16063	-1.06048
CDK4	Pan-specific	Cyclin-dependent protein-serine kinase 4	0.997093	2.00918	2.01504	2.36243	-1.01795
PKCe	S729	Protein-serine kinase C epsilon	0.663621	1.11524	1.68054	0.994068	-1.01692
IKKb	Pan-specific	Inhibitor of NF-kappa-B protein-serine kinase beta	0.196759	0.235432	1.19655	0.429676	-0.999792
RSK1/2	S380/S386	Ribosomal S6 protein-serine kinase 1/2	0.653439	1.06747	1.63361	1.2744	-0.980171
Grp94	Pan-specific	Glucose regulated protein 94 (endoplasmin)	0.40083	0.550301	1.3729	1.08788	-0.972074
PKBa (Akt1)	S473	Protein-serine kinase B alpha	0.517895	0.771299	1.4893	1.15415	-0.971404
CaMK2a	T286	Calcium/calmodulin-dependent protein-serine kinase 2 alpha	0.428478	0.599511	1.39916	1.15295	-0.970685
ErbB2 (HER2)	Y1248	ErbB2 (Neu) receptor-tyrosine kinase	1.45373	3.4781	2.39254	1.87648	-0.938806
Hsp47	Pan-specific	Heat shock 47 kDa protein (collagen-binding protein 1, colligin 1)	1.10215	2.21653	2.01109	1.62851	-0.908943
PKA R2b	S114	cAMP-dependent protein-serine kinase regulatory type 2 subunit beta	1.00861	1.93301	1.91651	2.84114	-0.907907
MEKK2 (MAP3K2)	Pan-specific	MAPK/ERK kinase kinase 2	0.39336	0.505805	1.28586	0.504065	-0.892497
JIK (TAO3)	Pan-specific	STE20-like protein-serine kinase	0.488301	0.660961	1.35359	0.652958	-0.865292
Tau	S530	Microtubule-associated protein tau	1.01397	1.8726	1.84679	1.35155	-0.832815
Progesterone Receptor	S294	Progesterone receptor	0.73604	1.15366	1.56738	1.11253	-0.831342
CaMK2a	T286	Calcium/calmodulin-dependent protein-serine kinase 2 alpha	0.957717	1.68934	1.76393	1.00788	-0.806211
Smad2	S465+S467	SMA- and mothers against decapentaplegic homolog 2	1.38974	3.04298	2.1896	2.13199	-0.799856
p38g MAPK (Erk6)	Pan-specific	Mitogen-activated protein-serine kinase p38 gamma (MAPK12)	0.474937	0.599767	1.26284	0.898702	-0.787898
Jun	S73	Jun proto-oncogene-encoded AP1 transcription factor	1.22689	2.42788	1.97889	1.84515	-0.752
SGK3	Pan-specific	Serum/glucocorticoid regulated kinase 3	0.654616	0.920249	1.40578	0.852821	-0.751167
Bad	S91	Bcl2-antagonist of cell death protein	0.77345	1.17676	1.52144	1.5257	-0.747993
TAK1	Pan-specific	TGF-beta-activated protein-serine kinase 1	0.543854	0.692935	1.27412	1.4174	-0.730264
CPG16/CaMKinase VI	Pan-specific	Serine/threonine-protein kinase DCAMKL1	0.692929	0.984527	1.42082	1.28188	-0.727892
Paxillin 1	Y31	Paxillin 1	0.880112	1.41138	1.60364	1.08358	-0.723526
Caveolin 2	S23	Caveolin 2	0.549957	0.693478	1.26097	2.57687	-0.711011
Tau	S738	Microtubule-associated protein tau	0.832953	1.27638	1.53236	2.49113	-0.699403
Caldesmon	S789	Caldesmon	0.625303	0.806179	1.28926	0.853772	-0.66396
FAK	Y861	Focal adhesion protein-tyrosine kinase	1.00984	1.67863	1.66227	1.96312	-0.652438
Histone H2B	S14	Histone H2B	0.504354	0.574672	1.13942	0.731737	-0.635069
DRAK1	Pan-specific	DAP kinase-related apoptosis-inducing protein-serine kinase 1 (STK17A)	0.296284	0.268849	0.907405	0.635015	-0.611121
PKCa	S657	Protein-serine kinase C alpha	0.663805	0.844668	1.27246	0.92294	-0.608659
eIF2Be	S540	Eukaryotic translation initiation factor 2B epsilon	0.479438	0.509319	1.06232	1.01241	-0.582887
GNB2L1	Pan-specific	Guanine nucleotide-binding protein beta (receptor for activated C kinase 1 (RACK1))	0.422662	0.422342	0.999243	0.488532	-0.576581
ROKa (ROCK2)	Pan-specific	RhoA protein-serine kinase alpha	1.03558	1.66566	1.60843	2.77094	-0.572844
PI3K p110 delta	Pan-specific	Phosphatidylinositol-4,5-biphosphate 3-kinase catalytic subunit delta isoform	0.663916	0.818101	1.23224	0.856035	-0.568319
Synapsin 1	S605	Synapsin 1 isoform Ia	0.493982	0.5207	1.05409	0.921426	-0.560105
VEGFR2 (KDR)	Y1054+Y1059	Vascular endothelial growth factor receptor-tyrosine kinase 2 (Flk1)	0.558539	0.624066	1.11732	0.759145	-0.55878
CaMK1d	Pan-specific	Calcium/calmodulin-dependent protein-serine kinase 1 delta	0.137439	0.0935087	0.680365	0.81207	-0.542926
IRS1	Y612	Insulin receptor substrate 1	1.61602	1.77874	1.10069	1.20256	0.515325
AIF	Pan-specific	Apoptosis inducing factor (programed cell death protein 8 (PDCD8))	1.55131	1.59895	1.03071	1.50436	0.520601
PP2Cd	Pan-specific	Protein-serine phosphatase 2C - catalytic subunit - delta isoform	1.53884	1.5496	1.00699	1.46884	0.531848
PRK2	Pan-specific	Protein kinase C-related protein-serine kinase 2	1.0971	0.603646	0.550221	0.750092	0.546878
Src	Pan-specific	Src proto-oncogene-encoded protein-tyrosine kinase	1.09636	0.596684	0.544242	0.873895	0.552116
Ret	S696	Ret receptor-tyrosine kinase	1.03546	0.483957	0.467382	0.439934	0.56808
Plk3	Pan-specific	Polo-like protein kinase 3 (cytokine- inducible kinase (CNK))	0.963707	0.380397	0.394722	0.711889	0.568985
NMDAR2B	Y1474	N-methyl-D-aspartate (NMDA) glutamate receptor 2B subunit	1.08024	0.550906	0.509985	0.593092	0.570255
PKCm (PKD)	S738+S742	Protein-serine kinase C mu (Protein kinase D)	1.07159	0.516223	0.481736	0.987541	0.589854
CASK/Lin2	Pan-specific	Calcium/calmodulin-dependent protein-serine kinase (Lin2 homolog)	1.23255	0.784926	0.63683	0.75418	0.595723
Met	Y1230+Y1234+Y1235	Hepatocyte growth factor (HGF) receptor-tyrosine kinase	1.18529	0.689548	0.581755	0.826299	0.603535
p38a MAPK	Pan-specific	Mitogen-activated protein-serine kinase p38 alpha	1.21116	0.728896	0.601817	0.799412	0.609343
MEK1 (MAP2K1)	T291	MAPK/ERK protein-serine kinase 1 (MKK1)	1.54512	1.43832	0.930879	1.04222	0.614241
PP5C	Pan-specific	Protein-serine phosphatase 5 - catalytic subunit (PPT)	1.87002	2.31836	1.23975	1.36173	0.630267
LIMK1/2	Y507+T508/Y504+T505	LIM domain kinase 1/2	1.79209	2.07081	1.15553	1.35744	0.636559
KHS	Pan-specific	Kinase homologous to SPS1/STE20 (MAP kinase kinase kinase protein-serine kinase 5 (MEKKK5)	1.82345	2.1464	1.17711	1.62377	0.646346
Aurora B (AIM-1)	Pan-specific	Aurora Kinase B (serine/threonine protein kinase 12)	1.16189	0.586284	0.504597	0.614766	0.65729
p27 Kip1	T187	p27 cyclin-dependent kinase inhibitor 1B	1.19351	0.632515	0.529962	0.600076	0.663547
CDK7	Pan-specific	Cyclin-dependent protein-serine kinase 7	1.5757	1.42983	0.907427	1.46522	0.668273
PKBa (Akt1)	T308	Protein-serine kinase B alpha	1.54195	1.34375	0.87146	1.62039	0.670487
SOCS4	Pan-specific	Suppressor of cytokine signalling 4 (SOCS7)	1.27817	0.774638	0.606054	0.81461	0.672113
Erk1/2	T202+Y204/T185+Y187	Extracellular regulated protein-serine kinase 1/2 (p44/p42 MAP kinases)	1.5629	1.37741	0.881318	1.11006	0.681583
Arrestin b1	S412	Arrestin beta 1	1.6994	1.71672	1.01019	2.10514	0.689205
PRKAB1	Pan-specific	5'-AMP-activated protein kinase (AMPK), beta-1 regulatory subunit	1.1159	0.473921	0.4247	0.658518	0.691195
EGFR	Pan-specific	Epidermal growth factor receptor-tyrosine kinase	1.58959	1.39725	0.878998	0.994903	0.710592
ROKb (ROCK1)	Pan-specific	Rho-associated protein kinase 1	2.02914	2.64288	1.30246	1.53398	0.726679
VEGFR2 (KDR)	Y1054	Vascular endothelial growth factor receptor-tyrosine kinase 2 (Flk1)	1.56312	1.29384	0.827729	0.946237	0.735387
EGFR	Y1068	Epidermal growth factor receptor-tyrosine kinase	1.43846	1.00475	0.698492	0.847132	0.739969
ErbB2 (HER2)	Pan-specific	ErbB2 (Neu) receptor-tyrosine kinase	1.31287	0.75118	0.572164	0.658487	0.74071
STAT5A	Y694	Signal transducer and activator of transcription 5A	1.10749	0.389636	0.35182	0.441174	0.755667
PKCm (PKD)	Pan-specific	Protein-serine kinase C mu (Protein kinase D)	1.51761	1.15502	0.761081	0.908412	0.756527
Raf1	S259	Raf1 proto-oncogene-encoded protein-serine kinase	1.17204	0.467624	0.398982	0.487275	0.773061
eIF4E	S209	Eukaryotic translation initiation factor 4 (mRNA cap binding protein)	1.65247	1.41596	0.856875	0.772513	0.795592
PDK1	Pan-specific	3-phosphoinositide-dependent protein-serine kinase 1	1.35812	0.749093	0.551564	0.872306	0.80656
Src	Y418	Src proto-oncogene-encoded protein-tyrosine kinase	1.36139	0.751368	0.551911	0.862026	0.809482
p38a MAPK	Pan-specific	Mitogen-activated protein-serine kinase p38 alpha	1.35647	0.713638	0.526098	0.72266	0.830375
MEK3 (MAP2K3)	Pan-specific	MAPK/ERK protein-serine kinase 3 (MKK3)	1.63337	1.30729	0.800361	0.817951	0.833009
PKC-nu (PKN3)	Pan-specific	Protein-serine kinase C nu	1.1377	0.335808	0.295165	0.495066	0.842531
STAT2	Pan-specific	Signal transducer and activator of transcription 2	1.9983	2.29178	1.14686	1.01887	0.851439
PP2A/Ca	Pan-specific	Protein-serine phosphatase 2A - catalytic subunit alpha isoform	1.3308	0.623839	0.468772	0.640212	0.862023
ZIPK	Pan-specific	ZIP kinase (death associated protein-serine kinase 3 (DAPK3))	1.69075	1.39597	0.825652	0.81918	0.865101
STAT5B	Pan-specific	Signal transducer and activator of transcription 5B	1.46157	0.866182	0.592639	1.18597	0.868928
Smad2/3	Pan-specific	SMA- and mothers against decapentaplegic homolog 2/3	2.094	2.55844	1.2218	1.5378	0.8722
PKCd	Y313	Protein-serine kinase C delta	1.77298	1.57859	0.890358	0.90983	0.882627
eIF2a	Pan-specific	Eukaryotic translation initiation factor 2 alpha	1.3318	0.576508	0.432878	0.511857	0.898927
MEK3/6 (MAP2K3/6)	S189/S207	MAPK/ERK protein-serine kinase 3/6 (MKK3/6)	1.34222	0.564591	0.420641	0.542159	0.921577
RONa	Pan-specific	Macrophage-stimulating protein receptor alpha chain	2.42118	3.60225	1.48781	1.49522	0.933365
STAT2	Y690	Signal transducer and activator of transcription 2	1.64893	1.17063	0.70993	0.609841	0.939
PKA R1a	Pan-specific	cAMP-dependent protein kinase type I-alpha regulatory chain	1.26778	0.404623	0.31916	0.370848	0.948618
Erk5	T218+Y220	Extracellular regulated protein-serine kinase 5 (Big MAP kinase 1 (BMK1))	1.72773	1.34223	0.776879	1.1374	0.950849
NME7	Pan-specific	Nucleotide diphosphate kinase 7 (nm23-H7)	1.43759	0.671367	0.467008	0.494354	0.970582
CASP6	Pan-specific	Pro-caspase 6 (apoptotic protease Mch2)	1.84249	1.59207	0.86409	1.00236	0.978396
MARK	Pan-specific	MAP/microtubule affinity-regulating protein-serine kinase 1	1.56874	0.904086	0.576313	0.823625	0.992429
Rb	S807	Retinoblastoma-associated protein 1	1.28834	0.374893	0.29099	0.423253	0.997346
PKR1	Pan-specific	Double stranded RNA dependent protein-serine kinase	1.55583	0.858081	0.551526	0.608566	1.0043
Erk1/2	T202+Y204/T185+Y187	Extracellular regulated protein-serine kinase 1/2 (p44/p42 MAP kinases)	1.66168	1.08685	0.654068	0.825951	1.00762
Rb	S807+S811	Retinoblastoma-associated protein 1	1.76512	1.31285	0.743774	0.988873	1.02134
EGFR	Pan-specific	Epidermal growth factor receptor-tyrosine kinase	1.88262	1.60834	0.854309	0.900187	1.02831
PP4/A’2	Pan-specific	Protein-serine phosphatase 4 - regulatory subunit (PPX/A'2)	1.6502	1.012	0.613258	0.723646	1.03695
MST1	Pan-specific	Mammalian STE20-like protein-serine kinase 1 (KRS2)	2.1491	2.3678	1.10177	1.62436	1.04733
CAMK2b	Pan-specific	Calcium/calmodulin-dependent protein-serine kinase 2 beta	1.74452	1.17538	0.673755	0.923987	1.07076
Dok2	Y142	Docking protein 2 (mouse)	1.6283	0.899956	0.552696	0.766326	1.07561
CaMKK (CaMKK2)	Pan-specific	Calmodulin-dependent protein-serine kinase kinase	1.78557	1.24101	0.695023	0.848623	1.09055
PKCq	T538	Protein-serine kinase C theta	1.55973	0.701464	0.449734	1.07465	1.11
RSK1/2	S380/S386	Ribosomal S6 protein-serine kinase 1/2	1.51199	0.605474	0.400447	0.455815	1.11155
MEK2 (MAP2K2)	Pan-specific	MAPK/ERK protein-serine kinase 2 (MKK2)	2.19698	2.35583	1.0723	1.72222	1.12468
PKCz/l	T410/T403	Protein-serine kinase C zeta/lambda	1.31875	0.255123	0.193458	0.292081	1.12529
CASP7	Pan-specific	Pro-caspase 7 (ICE-like apoptotic protease 3 (ICE-LAP3), Mch3)	1.99107	1.70924	0.858454	1.46885	1.13262
Paxillin	Pan-specific	Paxillin 1	2.10562	2.04504	0.971226	1.1504	1.1344
DAXX	Pan-specific	Death-associated protein 6 (BING2)	1.97749	1.65402	0.836423	0.969372	1.14107
STAT5A	Pan-specific	Signal transducer and activator of transcription 5A	1.79855	1.17746	0.654672	0.601574	1.14388
ZAP70	Y292	Zeta-chain (TCR) associated protein-tyrosine kinase, 70 kDa	1.97124	1.61748	0.820537	0.816589	1.1507
JAK1	Pan-specific	Janus protein-tyrosine kinase 1	2.23857	2.41925	1.08071	0.997349	1.15785
Hip	Pan-specific	Hsp70/Hsc70 interacting protein (ST13)	1.76763	1.06069	0.600066	0.813373	1.16756
TTK	Pan-specific	Dual specificity protein kinase	1.84814	1.24992	0.67631	0.85735	1.17183
FAK	Y576	Focal adhesion protein-tyrosine kinase	1.96437	1.53511	0.78148	1.37582	1.18289
PP1/Cg	Pan-specific	Protein-serine phosphatase 1 - catalytic subunit - gamma isoform	1.78274	1.05788	0.593404	0.72881	1.18933
Crystallin aB	S45	Crystallin alpha B (heat-shock 20 kDa like-protein)	1.89613	1.31946	0.695873	1.42406	1.20026
Tyk2	Pan-specific	Protein-tyrosine kinase 2 (Jak-related)	1.8778	1.11154	0.591934	0.790675	1.28587
Hsp60	Pan-specific	Heat shock 60 kDa protein 1 (chaperonin, CPN60)	1.95883	1.31663	0.672151	1.2477	1.28668
SPHK1	Pan-specific	Sphingosine kinase 1	1.87556	1.07567	0.57352	0.559117	1.30204
JNK	T183+Y185	Jun N-terminus protein-serine kinases (stress-activated protein kinase (SAPK)) 1/2/3	2.14046	1.791	0.836734	2.11406	1.30373
Tyrosine Hydroxylase	S70	Tyrosine hydroxylase isoform a	2.05791	1.53669	0.746724	0.872831	1.31119
CAMK2g	Pan-specific	Calcium/calmodulin-dependent protein-serine kinase 2 gamma	2.04104	1.42978	0.700518	0.616067	1.34052
Erk1/2	T202+Y204/T185+Y187	Extracellular regulated protein-serine kinase 1/2 (p44/p42 MAP kinases)	2.4391	2.66888	1.09421	1.3861	1.34489
MEK1 (MAP2K1)	Pan-specific	MAPK/ERK protein-serine kinase 1 (MKK1)	2.56238	3.05552	1.19245	2.11745	1.36993
eIF2a	S51	Eukaryotic translation initiation factor 2 alpha	2.22907	1.91391	0.858615	1.23487	1.37046
COX2	Pan-specific	Cyclo-oxygenase 2 (prostaglandin G/H synthase 2 precursor)	2.16193	1.64342	0.760162	1.03155	1.40177
14-3-3 z	Pan-specific	14-3-3 protein zeta (cross-reacts with other isoforms)	2.42867	2.48265	1.02223	1.63674	1.40644
MAPKAPK2a/b	T334	Mitogen-activated protein kinase-activated protein kinase 2 alpha/beta	2.82351	3.89678	1.38012	2.74958	1.4434
STAT1	Y701	Signal transducer and activator of transcription 1	1.83612	0.643605	0.350525	1.3221	1.48559
SPHK2	Pan-specific	Sphingosine kinase 2	1.82724	0.513081	0.280796	0.563428	1.54644
ErbB2 (HER2)	Pan-specific	ErbB2 (Neu) receptor-tyrosine kinase	2.19798	1.36751	0.622165	0.907527	1.57582
JNK	T183+Y185	Jun N-terminus protein-serine kinases (stress-activated protein kinase (SAPK)) 1/2/3	2.62155	2.46434	0.940032	1.69366	1.68151
CASP5	Pan-specific	Caspase 5 (ICH3 protease, ICE(rel)-III)	1.87973	0.318211	0.169285	0.142337	1.71045
MARCKS	S158+S162	Myristoylated alanine-rich protein kinase C substrate	2.35536	1.29343	0.549145	1.41584	1.80621
Jun	S63	Jun proto-oncogene-encoded AP1 transcription factor	2.3531	0.953923	0.40539	0.50777	1.94771
Tyro10 (DDR2)	Pan-specific	Neurotrophic receptor-tyrosine kinase of discoidin domain receptor family, member 2 precursor	2.22477	0.597449	0.268544	0.316748	1.95622
4E-BP1	S65	Eukaryotic translation initiation factor 4E binding protein 1 (PHAS1)	3.12568	3.39198	1.08519	1.39339	2.04049
Tlk1	Pan-specific	Tousled-like protein-serine kinase 1	2.47154	0.789474	0.319426	0.689854	2.15211
CASP12	Pan-specific	Pro-caspase 12 (mouse)	2.64377	0.848643	0.320997	0.805969	2.32277
